# Supplementary material for: Monoclinic modification of bis­(μ2-pyridine-2,6-dicarboxyl­ato)-κ4 O 2,N,O 6:O 6;κ4 O 2:O 2,N,O 6-bis­[aqua­dibutyl­tin(IV)]
Source: Acta Crystallogr Sect E Struct Rep Online. 2011 Jan 29;67(Pt 2):m277. doi: 10.1107/S1600536811002935 (PMC3051593; doi:10.1107/S1600536811002935)
Supplement: Supplementary file 2 [file e-67-0m277-Isup2.hkl]

# 
# h,k,l, Fc-squared, Fo-squared, sigma(Fo-squared) and status flag 
# 
data_I
_shelx_title '  P2/n' 
_shelx_refln_list_code          4 
_shelx_F_calc_maximum      550.75 
_exptl_crystal_F_000      1680.00 
_reflns_d_resolution_high  0.7675 
 
loop_ 
 _symmetry_equiv_pos_as_xyz 
 'x, y, z' 
 '-x+1/2, y, -z+1/2' 
 '-x, -y, -z' 
 'x-1/2, -y, z-1/2' 
 
_cell_length_a    16.8882 
_cell_length_b    11.0957 
_cell_length_c    18.0940 
_cell_angle_alpha  90.000 
_cell_angle_beta   90.251 
_cell_angle_gamma  90.000 
 
_shelx_F_squared_multiplier     1.000 
 
loop_ 
 _refln_index_h 
 _refln_index_k 
 _refln_index_l 
 _refln_F_squared_calc 
 _refln_F_squared_meas 
 _refln_F_squared_sigma 
 _refln_observed_status 
   0   0  -2    29169.36    29021.44    181.38 o 
   0   0  -4    19085.94    18289.49    205.74 o 
   0   0  -6    14766.48    14331.01    253.57 o 
   0   0   8      749.50      744.62     66.21 o 
   0   0  10     6152.39     6049.85    193.96 o 
   0   0 -10    42747.63    45803.45    523.75 o 
   0   0 -12    18024.32    19029.70   1000.87 o 
   0   0 -14     6555.27     6262.86    240.28 o 
   0   0  16    22219.08    20447.88    596.93 o 
   0   0  18      675.88      528.94    146.88 o 
   0   0  20      267.42      495.68    120.30 o 
   0   0  22      581.20      692.14    143.59 o 
   0  -1   2     2663.32     2696.65     53.16 o 
   0   1  -3     1161.26     1197.98     45.68 o 
   0  -1   4      877.19      814.89     38.52 o 
   0  -1   5      535.35      483.58     34.37 o 
   0  -1  -6      145.63      128.11     29.94 o 
   0  -1  -7     1650.50     1533.66     82.09 o 
   0  -1   8    16157.93    16140.55    278.65 o 
   0   1   9      117.85      141.35     46.59 o 
   0   1  10    10701.80    10666.09    254.34 o 
   0   1 -10    10729.96    11097.75    540.14 o 
   0  -1 -11     2488.95     2365.07     59.42 o 
   0   1 -11     4813.26     5291.52    335.98 o 
   0  -1 -12     1872.84     1754.78     43.05 o 
   0  -1 -12     2277.71     2343.85    300.63 o 
   0   1 -13      352.90      327.57     72.73 o 
   0  -1  14     9864.37     9701.46    437.91 o 
   0   1  15      290.41      595.34    127.85 o 
   0  -1  16     5454.29     5502.73    991.07 o 
   0  -1  17     2127.41     2365.86    407.34 o 
   0   1  18     4865.18     5019.09    273.14 o 
   0   1  19       92.97      223.16    108.04 o 
   0   1  20     6482.85     6711.81    313.83 o 
   0  -1  21       38.65       57.06    108.20 o 
   0   1  22     1227.75     1077.84    166.03 o 
   0  -1  23        9.82       14.84    120.39 o 
   0   2   0    90270.33    89689.23   3059.59 o 
   0   2  -1     9418.52    10018.89   1225.94 o 
   0  -2   2     9612.71    10233.69    251.28 o 
   0  -2  -2    14728.41    15830.73    184.12 o 
   0  -2  -3    12882.68    13423.31    271.05 o 
   0   2  -4    12945.86    12944.05    249.69 o 
   0  -2  -5     1418.96     1369.56     59.94 o 
   0  -2   6    28863.17    28249.85    652.15 o 
   0  -2  -7      307.56      296.09     55.48 o 
   0  -2  -8      593.76      525.50     40.52 o 
   0  -2  -9      510.82      566.19     75.70 o 
   0  -2  10     1702.44     1791.85    104.97 o 
   0   2 -10    36632.61    38809.36   1043.71 o 
   0  -2 -11       27.86       55.83     60.03 o 
   0   2 -12     7506.33     7791.29    325.10 o 
   0   2  13       87.95      162.50     69.53 o 
   0  -2  14     2477.92     2378.62    113.22 o 
   0   2  15      153.41      312.89     97.39 o 
   0   2  16     8944.04     9920.70   2070.27 o 
   0  -2  17      582.44      693.66    323.82 o 
   0  -2  18     3935.79     4300.62    420.06 o 
   0  -2  19       13.70      159.34     95.74 o 
   0   2  19      145.85      483.20    160.95 o 
   0   2  20       26.70       34.73    100.55 o 
   0  -2  21        0.12      128.38    113.10 o 
   0  -2  22     1008.76      900.14    155.41 o 
   0  -2  23        1.68      -23.30    114.97 o 
   0  -3   0       29.64       44.30    110.47 o 
   0   3   1     1442.02     1659.63    173.10 o 
   0   3  -2       52.39       59.12     21.23 o 
   0   3  -2      396.74      478.29     53.13 o 
   0  -3   3      179.30      193.46     28.14 o 
   0   3   3      179.33      200.78     41.87 o 
   0   3  -4     6089.98     6059.65    129.01 o 
   0  -3   5       19.02        9.09     25.20 o 
   0  -3   6      109.83      136.08     32.24 o 
   0  -3   7      959.67     1035.57     73.56 o 
   0  -3  -8     4294.35     3989.04    155.45 o 
   0  -3   9        8.58       36.40     34.91 o 
   0  -3  10    10192.08     9818.06    461.69 o 
   0  -3  10    12027.79    11552.70    560.26 o 
   0  -3 -11     2520.28     2113.85    312.39 o 
   0  -3  12      948.16      897.98    101.51 o 
   0   3  13      508.54      510.05     79.91 o 
   0  -3  14    18600.82    17994.27    506.40 o 
   0   3 -15     1003.21     1317.11    159.05 o 
   0   3  16     2696.34     2781.37    318.49 o 
   0  -3  17     1115.78     1136.08    193.54 o 
   0  -3  18     4304.37     4566.61    257.98 o 
   0   3  19      112.60      156.57    106.76 o 
   0  -3  19      137.84      183.51    128.36 o 
   0  -3  20     6985.31     7450.05    327.99 o 
   0  -3  21       20.47       86.84    102.91 o 
   0   3  22     2187.61     1664.04    248.64 o 
   0  -3  23      407.04      492.84    126.55 o 
   0  -4   0    75686.22    82275.07   1707.00 o 
   0  -4   1     2458.58     2512.66    183.97 o 
   0   4   2    25616.60    27139.96   1736.26 o 
   0  -4  -3     2705.70     2638.27    101.77 o 
   0   4   3     4656.57     4321.07    147.32 o 
   0   4  -4    17671.96    18487.91    245.67 o 
   0  -4   5       24.71       38.07     30.36 o 
   0  -4  -6    23645.18    13960.22  10661.47 o 
   0   4   7     4576.03     4473.92    245.64 o 
   0  -4  -8     2596.14     2597.89    112.32 o 
   0  -4  -9     1574.09     1612.77     94.53 o 
   0  -4  10     1709.05     1851.25    109.87 o 
   0  -4  10    25357.13    25771.85    428.33 o 
   0  -4  11     1138.86     1136.11     92.43 o 
   0  -4  12     3760.57     3686.64    243.97 o 
   0  -4  13     2819.37     2830.27    156.38 o 
   0  -4  14     2529.59     2560.11    154.77 o 
   0  -4  15     2191.13     2312.75    248.11 o 
   0  -4  16     7096.69     7936.84    910.05 o 
   0  -4  17      174.15      133.61     99.98 o 
   0  -4  18     2096.78     2179.06    281.91 o 
   0  -4  19      250.82      387.27    101.42 o 
   0   4  19     2463.25     2933.39    263.82 o 
   0  -4  20       57.25       90.70     95.88 o 
   0  -4  21      575.30      566.79    165.10 o 
   0  -4  22      754.03      596.90    119.78 o 
   0   5   0        0.77        4.65     25.25 o 
   0  -5   1      683.63      800.28     83.38 o 
   0   5   2     2199.64     2630.48    286.87 o 
   0   5  -3      369.54      409.67     35.04 o 
   0   5   3      868.06      966.68    100.15 o 
   0   5  -4     2089.58     1708.79    392.71 o 
   0  -5   4     6172.71     6276.48    166.13 o 
   0   5  -5     5048.15     2353.31   2524.82 o 
   0  -5  -6      812.06      567.21    249.71 o 
   0  -5   7      324.76      152.61    137.81 o 
   0  -5  -8     8690.68     1814.37   3499.75 o 
   0  -5   9       16.96       10.67     36.10 o 
   0  -5  10     4403.88      277.33   1309.41 o 
   0  -5 -10     5119.55     5824.87    375.79 o 
   0  -5  11     3020.97     2903.63    326.38 o 
   0  -5  12     3685.37     3317.05    182.27 o 
   0  -5  13     2065.72     1954.33    106.97 o 
   0   5  14    11353.08     9924.52   1185.38 o 
   0   5  15     1339.18     1414.36    129.38 o 
   0  -5  16     3776.30     4276.85    222.10 o 
   0   5  17     5143.91     5099.70    834.48 o 
   0   5  18     1948.09     2262.90    192.25 o 
   0  -5  19      601.18      662.78    109.16 o 
   0   5  19      601.59      838.26    184.89 o 
   0  -5  20     3860.15     3937.80    691.67 o 
   0   5  21     1054.23     1299.78    187.32 o 
   0   6   0    46958.84    47147.20   1236.99 o 
   0   6   1    16867.66    19962.39   1393.26 o 
   0  -6  -2     7243.13     7702.10    465.14 o 
   0  -6   3     8591.53     8702.41    134.69 o 
   0   6   3    16164.66    17203.14    354.01 o 
   0  -6   4     9365.72      864.10   2876.18 o 
   0  -6   4    16977.35    17746.76    289.18 o 
   0  -6   5      425.83      313.31     46.74 o 
   0  -6   6    11584.27      863.44   3253.63 o 
   0  -6   7     1698.43     1616.48     81.25 o 
   0  -6  -8     2351.47     2301.29    105.67 o 
   0  -6   9     5905.21     5626.67    314.07 o 
   0   6  10     1294.13     1146.11    187.00 o 
   0  -6  10    16098.22    15912.25    337.57 o 
   0  -6  11     2507.18     2484.44    140.79 o 
   0  -6  12     4555.67     5048.80    265.00 o 
   0  -6  13     7418.72     6975.56    736.51 o 
   0  -6  14     2771.35     2496.52    224.78 o 
   0   6  15     2512.09     2300.73    152.85 o 
   0   6  16     9515.04    10557.22    321.76 o 
   0   6  17     1461.69     1760.98    158.22 o 
   0   6  18     1707.21     1866.33    209.72 o 
   0   6  19      891.24     1094.43    200.80 o 
   0   6  20        0.01       -6.50    118.77 o 
   0   7   0      144.59      113.41     44.55 o 
   0   7  -1       86.40      118.88     45.67 o 
   0  -7   2      627.05      640.07     73.75 o 
   0  -7   3        7.66      -19.16     25.44 o 
   0  -7   3       65.56        6.30     52.95 o 
   0  -7  -4     2196.36     2008.96    670.57 o 
   0  -7   4     5105.97     5252.37    207.04 o 
   0  -7  -5     1870.04      541.84    902.92 o 
   0  -7  -6       10.41       20.82     29.23 o 
   0  -7   7     3033.80     2883.63    178.59 o 
   0  -7   8     3005.45     2974.96    142.20 o 
   0  -7   9       72.97       80.09     37.29 o 
   0  -7   9     1089.83     1218.88    118.34 o 
   0   7  10     1058.11     1033.48    123.37 o 
   0  -7  10     1779.57     1734.47    113.29 o 
   0  -7  11    11442.82    11027.79    919.15 o 
   0  -7  12      316.08      358.18     67.38 o 
   0  -7  13     3508.85     3376.97    256.76 o 
   0   7  14     6050.60     5846.88    410.99 o 
   0  -7  15      771.63      862.11    106.83 o 
   0   7  16     2010.25     2230.78    202.78 o 
   0   7  17     2862.41     3532.88    262.96 o 
   0   7  18     3206.22     3374.62    271.17 o 
   0   7  19     1131.02     1238.24    179.93 o 
   0   8   0     8232.70      432.24   2169.34 o 
   0  -8   1     5547.14      829.74   2342.65 o 
   0  -8  -2     9938.78      789.01   2929.09 o 
   0  -8   3    10039.74    10571.34    295.69 o 
   0  -8  -3    22792.54     1369.26   5953.63 o 
   0   8   4     1459.20     1422.66     90.25 o 
   0  -8  -4     2406.08     2404.65    165.50 o 
   0   8   5     1331.82     1251.88     89.57 o 
   0   8   6     2151.35     1911.32     95.24 o 
   0  -8   7      898.39      770.12     60.75 o 
   0  -8   8       86.40       76.33     29.93 o 
   0  -8   9     3395.53     3099.87    165.16 o 
   0  -8   9     7208.59     6592.47    246.61 o 
   0   8  10     2115.80     1983.53     80.48 o 
   0  -8 -10    10107.70     9897.17    448.52 o 
   0   8  11     1739.53     1764.00     88.24 o 
   0  -8  12     7254.65     7662.94    797.59 o 
   0   8  13     6850.37     6490.98    519.06 o 
   0   8  14      664.78      627.94    121.16 o 
   0   8  15     2518.94     2627.55    213.79 o 
   0   8  16     2036.12     2336.67    217.19 o 
   0   8  17      867.39      997.56    171.59 o 
   0   8  18      352.91      256.26    166.05 o 
   0  -9   0        0.23      -42.04     49.22 o 
   0   9  -1      285.71      197.84    163.92 o 
   0  -9  -2       80.92       12.97     81.59 o 
   0  -9   3      225.79      196.51     41.36 o 
   0  -9   3      619.95      655.83    160.03 o 
   0  -9  -4     1534.42     1526.97     86.70 o 
   0  -9   4     2479.00     2659.28    303.14 o 
   0   9   5     4005.04     3953.80    191.10 o 
   0  -9   5     8423.73     9253.32    327.12 o 
   0  -9   6      341.32      339.48     56.75 o 
   0   9   7     1866.17     1670.09     94.51 o 
   0  -9   8     4653.64     4745.55    285.03 o 
   0  -9   9       10.39      -31.49     75.85 o 
   0  -9   9      325.60      224.56    104.99 o 
   0   9  10     1047.76     1133.14    132.91 o 
   0  -9 -10     1149.34     1177.75    178.93 o 
   0   9  11     1991.78     2305.37    189.29 o 
   0   9  12      167.33      207.94    120.48 o 
   0   9  13     3112.24     3487.40    228.02 o 
   0   9  14     2338.05     2481.47    204.09 o 
   0   9  15     1860.31     1982.12    195.56 o 
   0   9  16     1015.42     1159.77    171.22 o 
   0   9  17     5177.46     5668.94    334.58 o 
   0 -10   0    12164.09      276.14   2143.29 o 
   0 -10  -1     3724.11     4018.90    442.60 o 
   0 -10  -2     3612.68     3761.83    404.81 o 
   0 -10   3    15431.44    14749.35    231.35 o 
   0 -10   3    33529.41    35214.05   4891.60 o 
   0  10   4       99.92       47.05     49.00 o 
   0 -10   4      191.08      151.84    122.95 o 
   0  10   5     1635.09     1467.94    145.32 o 
   0 -10   5     4673.42     4937.88    268.67 o 
   0 -10   6     3611.17     3678.61    288.18 o 
   0  10   7     5440.31     5519.29    568.59 o 
   0 -10   8     1545.09     1563.46    154.08 o 
   0 -10  -9     7301.89     7409.93    294.43 o 
   0  10  10      297.25      343.00     96.93 o 
   0  10  11     2409.90     2603.70    204.01 o 
   0  10  12      798.59      910.17    150.80 o 
   0  10  13     6778.02     7374.48    328.44 o 
   0  10  14     1348.91     1348.33    167.26 o 
   0  10  15      903.17     1390.30    178.50 o 
   0  10  16     2003.72     1734.30    204.33 o 
   0 -11   0      130.11      143.14     61.88 o 
   0  11   1      430.78      340.27    205.98 o 
   0 -11  -2      556.61      516.69    111.99 o 
   0  11   3      115.81      134.40     61.14 o 
   0 -11   3      139.76      102.97    111.22 o 
   0  11   4       35.91       30.86     69.64 o 
   0 -11  -4       80.48      156.65    131.44 o 
   0  11   5     2682.66     2967.17    184.17 o 
   0 -11   5     6782.34     7427.49    339.31 o 
   0  11   6       13.52      -23.56     82.87 o 
   0 -11   7     1952.78     2064.01    179.75 o 
   0  11   8      845.21      911.68    172.94 o 
   0  11   9     1630.65     1469.04    148.71 o 
   0 -11   9     1661.83     1749.78    216.48 o 
   0  11  10      521.39      482.27    109.27 o 
   0  11  11     4238.21     4857.39    275.22 o 
   0  11  12      295.78      241.66    120.15 o 
   0  11  13     2786.44     2957.55    226.25 o 
   0  11  14      489.80      540.20    139.23 o 
   0  11  15      754.43      619.78    150.00 o 
   0  12   0     1709.20     1520.07    319.60 o 
   0  12  -1     4887.57     5672.79    587.36 o 
   0  12  -2       41.62       54.55    105.94 o 
   0  12   3     7405.80     8449.96    263.47 o 
   0  12  -3    14746.97    16798.69    714.71 o 
   0  12   4      280.64      296.35     82.50 o 
   0 -12   4      424.14      448.43    265.20 o 
   0 -12  -5     1378.06     1589.02    148.56 o 
   0 -12   5     3472.57     3765.98    274.46 o 
   0 -12   6      709.17      850.51    126.64 o 
   0  12   7     1932.49     1963.38    182.12 o 
   0  12   7     2464.76     2473.12    182.64 o 
   0  12   8        1.50       -2.98     79.94 o 
   0 -12   8      533.78      549.15    179.22 o 
   0  12   9     4038.48     4292.39    239.97 o 
   0 -12   9     5898.22     5787.34    344.10 o 
   0  12  10      173.01      100.00     93.76 o 
   0 -12  10      595.74      519.10    174.83 o 
   0  12  11     1329.06     1260.37    190.31 o 
   0  12  12      869.39     1146.94    180.46 o 
   0  12  13     4320.20     3906.06    261.98 o 
   0 -13   0       49.60      111.23    119.97 o 
   0 -13  -1      481.00      504.41    131.71 o 
   0 -13   2       72.39      108.59    118.55 o 
   0 -13   3       61.14       62.84    279.38 o 
   0 -13   4      190.99      192.41    161.17 o 
   0  13   5     1003.60     1064.36    141.10 o 
   0 -13   6        8.53      -52.16    101.02 o 
   0 -13   7     1965.23     1816.18    272.77 o 
   0  13   8       11.27       91.00     86.17 o 
   0 -13   8       72.05      182.83    181.75 o 
   0  13   9      349.02      279.91    104.31 o 
   0 -13   9      614.27      628.62    198.21 o 
   0  13  10      357.85      218.24    104.56 o 
   0 -14   4       37.27       88.64    191.16 o 
   0 -14   5      708.76      840.73    167.12 o 
  -1   0  23      193.18       74.14    112.28 o 
  -1   0  21     3167.15     3550.65    244.87 o 
  -1   0  19    10765.09    11794.01    403.19 o 
  -1   0  17      251.33      187.56    117.06 o 
  -1   0  15     7958.15     8243.22    285.09 o 
  -1   0  13    11056.56    11641.83    308.45 o 
  -1   0  11      355.78      276.43     59.71 o 
   1   0 -11     2482.63     2968.70    151.03 o 
   1   0  -9     1223.05     1201.82     86.37 o 
  -1   0   7      854.26      764.06     60.08 o 
  -1   0   5     3883.35     4140.54    109.82 o 
   1   0  -3     7262.28     7394.60    115.21 o 
  -1   0  -3    49986.91    49773.23    311.38 o 
  -1   0  -5      268.62      278.75     35.75 o 
   1   0   7     2570.19     2170.83     99.82 o 
  -1   0  -9    36948.16    36641.64    528.99 o 
   1   0  11     3293.83     3550.32    295.20 o 
   1   0  13    11961.16    11646.04    313.36 o 
   1   0  15    21906.87    22741.99    471.75 o 
   1   0  17     6625.06     6735.94    290.92 o 
   1   0  19     5381.12     6001.96    290.25 o 
   1   0  21     2841.65     3072.42    233.19 o 
   1   0  23      774.98     1003.75    201.71 o 
  -1   1  23      199.30      104.80    120.00 o 
  -1   1  22       23.19       73.02    116.29 o 
  -1   1  21      107.77      100.97     97.50 o 
  -1   1  20       16.96      261.85    151.08 o 
  -1   1  19      177.82      181.37    130.96 o 
  -1  -1  18     1597.38     1707.59    462.75 o 
  -1   1  17    15333.02    15683.36    419.95 o 
  -1  -1  16      300.89      378.42     92.39 o 
   1   1 -15    11284.02    10619.81    474.91 o 
   1   1 -14       94.14      367.46    175.99 o 
  -1   1  13     7326.50     7183.66    796.51 o 
   1   1 -12      739.34     1258.36    247.66 o 
   1  -1 -11    35773.61    35307.60    367.98 o 
   1  -1 -11    62134.09    65509.06   1182.37 o 
   1  -1 -10     2789.45     2847.83    184.43 o 
   1  -1  -9     4868.15     4779.44    149.40 o 
  -1  -1   8     2370.60     2200.16    114.66 o 
   1  -1  -7     8348.36     7835.29    322.17 o 
  -1   1   6       79.88       52.69     22.11 o 
   1  -1  -5    11137.00    10320.38    143.16 o 
   1   1  -4      445.52      487.32     30.21 o 
   1  -1  -4      817.26      825.85     56.54 o 
  -1  -1   3     3393.14     3323.08     76.62 o 
   1  -1  -3     4706.62     4421.02    101.72 o 
   1  -1  -2     9292.07     9531.19    128.29 o 
   1  -1  -1    89760.55    85834.19   1296.80 o 
   1  -1   1    44002.72    44957.72    929.51 o 
   1  -1   2     4258.20     4344.34    128.76 o 
   1  -1   3      236.06      227.08     28.63 o 
  -1   1  -4     8874.27     9078.44    195.32 o 
  -1   1  -5     4671.35     4524.75    127.62 o 
   1  -1   6     3718.01     3746.18    161.85 o 
  -1  -1  -7     1455.75     1323.62     50.76 o 
  -1  -1  -8     1238.51     1143.41     66.36 o 
   1  -1   9      344.89      462.16     60.79 o 
  -1  -1  -9    35475.11    39959.84    836.76 o 
   1   1  10      465.85      589.47     84.98 o 
  -1  -1 -11    12027.17    12756.26    660.85 o 
   1  -1  12      493.79      458.04     74.21 o 
  -1  -1 -13      716.11      763.24     94.92 o 
   1   1  14       86.52      321.49    110.59 o 
   1  -1  15     3878.94     4293.24    674.05 o 
   1   1  16      451.55      480.87    167.62 o 
   1  -1  17     1399.63     1974.08    166.47 o 
   1   1  17     3966.40     4115.15    252.29 o 
   1   1  18      258.35      289.62    105.18 o 
   1  -1  19     2995.46     2996.02    238.27 o 
   1   1  20       39.91      200.01    107.43 o 
   1   1  21       73.01      150.67    167.53 o 
   1   1  22       80.98        2.06    119.58 o 
   1  -1  23     2095.35     2024.08    237.42 o 
  -1  -2  23       73.63       -7.58    110.02 o 
  -1  -2  22       30.90      -75.57    110.47 o 
  -1  -2  21     4513.23     4681.51    358.49 o 
  -1  -2  20       86.76       83.88     90.77 o 
  -1   2  20       90.01       22.32    145.13 o 
  -1   2  19     4185.29     4504.16    442.32 o 
  -1   2  18      596.72      741.83    144.50 o 
  -1  -2  17       19.86      116.86    103.40 o 
  -1   2  16      203.11      349.75     93.43 o 
  -1  -2  15     5731.13     5589.92    288.81 o 
  -1   2  14       86.22      162.33     76.86 o 
   1   2 -13     7667.01     7976.11    836.36 o 
   1  -2 -12     1093.01     1272.19    165.91 o 
  -1  -2  11      560.19      553.21     58.81 o 
   1   2 -11     2011.00     2229.77    134.13 o 
  -1  -2  10      328.18      324.55     45.83 o 
  -1  -2   9     5311.80     5110.05    234.90 o 
  -1   2   8     3623.64     3692.02    157.57 o 
  -1  -2   7       31.03       18.52     23.12 o 
  -1  -2   6      282.09      316.85     38.97 o 
  -1  -2   5      156.30      191.20     27.15 o 
  -1  -2   4      110.69      119.38     20.46 o 
   1  -2  -4      249.59      311.50     45.98 o 
  -1  -2   3     3476.67     3492.19    139.34 o 
   1  -2  -3     8901.59     9130.89    148.50 o 
  -1  -2   2     3880.48     3828.57    462.77 o 
  -1   2   1      935.26      949.41     51.28 o 
  -1  -2   0     9706.70    10763.40   1795.56 o 
  -1  -2  -1      395.56      392.16     28.21 o 
   1  -2   1      946.68     1006.38     38.21 o 
  -1  -2  -2     2719.15     2733.73     98.02 o 
   1  -2   3    14057.80    14246.03    220.57 o 
   1  -2   4       31.76       26.83     21.12 o 
  -1   2  -5     3193.16     3101.45     98.24 o 
  -1  -2  -6     1183.62     1187.31     67.58 o 
  -1  -2  -7     9693.68     9423.26    628.12 o 
   1  -2   8     3520.01     3425.07    187.90 o 
   1  -2   9    36519.19    35973.59   1297.54 o 
  -1  -2 -10     2002.38     1982.40     60.17 o 
  -1  -2 -10     4737.94     5170.91    460.06 o 
   1  -2  11     4392.96     4958.14    336.26 o 
  -1   2 -12     1136.13     1389.63    131.10 o 
   1  -2  13    16968.58    16773.33    365.13 o 
  -1   2 -14       30.25       99.55     64.06 o 
   1  -2  15    12876.30    12756.55   1011.57 o 
  -1  -2 -16      754.60      741.45     34.74 o 
   1   2  16      997.28     1316.89    152.01 o 
   1  -2  17     1677.07     1741.75    150.32 o 
   1   2  17     1810.02     1895.81    192.93 o 
   1  -2  18      484.77      459.31    146.37 o 
   1   2  19     2484.04     2485.48    253.84 o 
   1   2  20        3.90       90.37     92.91 o 
   1  -2  21     2722.11     2503.32    215.10 o 
   1   2  22        1.29      -25.50    116.07 o 
   1   2  23     2099.53     2043.71    234.48 o 
  -1  -3  23      104.89       46.21    113.26 o 
  -1  -3  22      124.56      113.49    110.22 o 
  -1   3  21       46.02       25.94    106.57 o 
  -1   3  20       73.65      334.92    127.16 o 
  -1  -3  20      445.59      714.88    149.43 o 
  -1   3  19      655.11      580.58    144.11 o 
  -1   3  18     1567.50     1671.06    684.32 o 
  -1  -3  17     9153.93    11309.46   1519.08 o 
  -1  -3  16      514.92      499.38     90.64 o 
  -1  -3  15    19276.15    18589.81    355.52 o 
  -1   3  14     1414.72     1843.89    344.67 o 
  -1   3  13     6732.93     6898.93    449.87 o 
   1   3 -12     1139.51     1262.25    191.81 o 
  -1  -3  11    10482.06    10122.26    228.66 o 
   1   3 -11    23430.33    22769.71   1126.43 o 
  -1  -3  10     2548.46     2556.14    206.09 o 
  -1  -3   9      323.31      399.12     51.42 o 
  -1   3   8     1454.69     1382.15    104.81 o 
  -1   3   7    21112.54    19968.56    645.16 o 
  -1  -3   6       13.59        3.59     25.28 o 
  -1  -3   5    34778.75    34125.34    521.20 o 
  -1  -3   4      251.67      213.41     41.96 o 
  -1  -3   4     1311.51     1178.06     71.33 o 
  -1  -3   3     1000.70     1125.28     63.60 o 
  -1  -3   2    15729.10    18268.81   1987.35 o 
   1   3  -1    66764.21    71139.70   2042.79 o 
  -1   3   0     1415.32     1550.86    134.68 o 
   1   3   1    30816.26    34667.79    296.45 o 
  -1  -3  -1    66944.13    74107.84   4072.20 o 
   1  -3   2     6935.20     7421.49    136.11 o 
   1  -3   3      848.15      952.42     54.92 o 
  -1  -3  -4      424.79      369.68     42.30 o 
  -1   3  -5     6173.60     6112.63    193.82 o 
   1  -3   6     1012.85     1091.67     72.85 o 
  -1   3  -7    10603.14    10687.83    398.51 o 
  -1  -3  -8     1718.75     1895.74    109.65 o 
   1  -3   9      732.90      938.03    161.15 o 
  -1  -3  -9    11786.97    12417.26    288.91 o 
   1  -3  10      119.67      110.95     39.20 o 
  -1  -3 -10      332.59      312.90     64.78 o 
  -1  -3 -11    14543.59    16756.21   1161.84 o 
   1  -3  12        9.09       14.34     58.73 o 
   1   3  13     3035.53     2888.97    160.85 o 
   1   3  14      738.58      763.46    104.67 o 
   1  -3  15     3991.22     4382.93    309.30 o 
   1   3  16     1352.19     1411.01    151.36 o 
   1  -3  17     2583.34     2672.86    202.18 o 
   1  -3  18      262.29      274.14    130.50 o 
   1  -3  19     1891.17     1866.92    178.81 o 
   1  -3  20      299.87      459.18    127.45 o 
   1  -3  21      387.42      381.49    127.13 o 
   1   3  22      164.20      128.95    121.78 o 
   1  -3  23     3779.64     3283.31    249.78 o 
  -1  -4  21     2974.04     2919.86    362.61 o 
  -1   4  20      202.03      110.14    135.07 o 
  -1   4  19     5440.12     5913.51    288.12 o 
  -1   4  18     1163.79     1186.99    246.85 o 
  -1  -4  17       55.27       73.88     86.02 o 
  -1   4  16      519.84      310.66    207.83 o 
   1  -4 -15     6484.35     1109.32   1978.27 o 
  -1   4  14      285.27      323.05     94.89 o 
  -1  -4  13     5029.09     4647.39    310.06 o 
  -1   4  12     1333.47     1427.17    128.67 o 
  -1  -4  11     1322.59     1299.88     84.73 o 
  -1  -4  11     3107.65     3293.84    152.45 o 
   1  -4 -10     1152.59     1035.61     85.27 o 
   1  -4  -9     1957.80     2011.81    104.37 o 
  -1  -4   8      518.09      558.82     63.74 o 
  -1  -4   7       40.34       57.27     34.39 o 
  -1  -4   6      224.49      162.90    126.98 o 
  -1   4   5       41.21       43.27     25.17 o 
   1   4  -4      189.29      210.55     37.66 o 
  -1  -4   4      281.92      333.92     55.14 o 
  -1   4   3     7271.99     7796.73    543.94 o 
   1  -4  -2     1509.36     1568.03    102.50 o 
  -1   4   1    10421.24    11704.55    183.62 o 
   1  -4   0     2337.43     2444.92    218.07 o 
  -1  -4  -1    10424.92    12353.45    889.08 o 
   1   4   2     4810.05     5093.05    205.00 o 
   1  -4   2    11963.85    13077.10    210.21 o 
   1  -4   3    27198.29    28197.45    843.75 o 
   1  -4   4     5475.89     5866.44    147.60 o 
  -1  -4  -5     7101.34     7156.77    218.56 o 
  -1   4  -6     2355.29     1747.53    768.43 o 
  -1   4  -7    11676.46    11913.70    393.89 o 
   1  -4   8      158.03      142.31     41.35 o 
   1  -4   9    19069.42    18816.52    614.42 o 
  -1  -4  -9    19270.05    19910.88    379.88 o 
  -1  -4 -10     1857.19     1641.31     89.04 o 
   1  -4  10     3176.75     2997.97    322.43 o 
   1  -4  11     4528.32     4621.26    175.33 o 
   1  -4  12     5139.58     4956.17    286.64 o 
   1   4  13    18977.87    18662.23    390.10 o 
   1  -4  14     2235.01     2137.50    352.42 o 
   1  -4  15    11431.92    13638.46    368.86 o 
   1  -4  16      776.06      892.69    132.68 o 
   1  -4  17     1347.37     1365.92    161.53 o 
   1  -4  18     1591.51     1628.08    151.02 o 
   1   4  18     3951.12     4237.61    280.40 o 
   1  -4  19     2469.98     2655.46    203.42 o 
   1  -4  20       20.94        5.64    101.87 o 
   1  -4  21     2739.91     2449.05    211.50 o 
   1  -4  22      273.99      195.50    147.49 o 
  -1   5  21       59.53      281.09    131.34 o 
  -1  -5  20      430.86      419.70    118.03 o 
  -1   5  19      359.29      287.22    129.50 o 
  -1  -5  18     4717.00     4152.95    620.18 o 
  -1   5  17     7678.69     9049.70    321.15 o 
  -1  -5  16      486.15      541.13     98.16 o 
  -1  -5  15     8866.27     8887.15    279.40 o 
  -1  -5  14     5453.92     5035.69    158.23 o 
  -1  -5  13     3004.83     3169.55    167.66 o 
  -1  -5  12     2962.56     3313.49    289.04 o 
  -1  -5  11    30732.04    30171.16    693.78 o 
   1  -5 -10     1809.30     1742.02    108.52 o 
  -1  -5  10     1811.59     1736.94    118.27 o 
  -1  -5   9     2410.38     2272.68    116.67 o 
  -1  -5   8     3691.16     3568.56    223.40 o 
   1  -5  -7    10365.68      898.75   3016.20 o 
   1  -5  -6     2922.14     1552.04   1438.61 o 
  -1  -5   5    29908.99     2160.59   7757.49 o 
   1  -5  -4     3662.58     1936.22   1677.21 o 
  -1  -5   4    14475.71     1555.71   4902.28 o 
  -1  -5   3     7464.50     7954.96     88.30 o 
   1  -5  -3    14818.97    11630.92   7258.79 o 
   1   5  -2    49719.35    57514.50   3788.98 o 
   1   5  -1    22641.00    22606.12    772.11 o 
   1   5   0      639.52      740.24     68.76 o 
  -1  -5  -1    22618.44    23655.41   2223.70 o 
  -1   5  -2     9458.16    10816.90    185.64 o 
  -1  -5  -2    20520.83    22985.24    315.13 o 
  -1  -5  -3       31.81       59.88     32.51 o 
   1  -5   4     5254.45     4716.78   1723.63 o 
   1  -5   5    21326.71    13944.39   9860.42 o 
  -1  -5  -6      117.06       80.50     73.80 o 
   1  -5   7      663.85      271.09    382.70 o 
   1  -5   8     1355.89      241.00    589.89 o 
  -1  -5  -9      474.77      129.65    267.80 o 
   1  -5   9     9564.20     9994.33    272.14 o 
  -1  -5 -10      374.43      191.51    299.65 o 
   1  -5  11    12575.40      841.52   3608.66 o 
   1   5  12     1428.39      330.36    684.74 o 
   1  -5  13     1167.15      991.72    157.40 o 
   1  -5  14     1519.13     1415.80    242.71 o 
   1   5  15     4531.14     5506.94    736.12 o 
   1  -5  16       45.99      120.11    110.45 o 
   1   5  17     1631.98     1984.08    190.31 o 
   1   5  18      503.23      391.98    106.89 o 
   1  -5  19      285.79      274.44    106.69 o 
   1   5  20     1667.31     1590.55    171.75 o 
   1   5  21      216.33      264.93    125.44 o 
  -1   6  20        9.20      -69.42    108.32 o 
  -1   6  19     2839.17     3332.82    284.42 o 
  -1   6  18     1105.87     1094.16    180.55 o 
  -1  -6  17      241.27      219.60     82.51 o 
  -1   6  16     1530.45     1639.90    135.55 o 
  -1  -6  15     1780.13     1874.74    135.32 o 
  -1  -6  14      297.23      252.27     64.31 o 
  -1   6  13     2694.45     2555.29    425.39 o 
  -1  -6  12      695.22      700.70     88.02 o 
  -1   6  11      237.02      143.82    103.44 o 
  -1  -6  10      126.96      101.85     48.87 o 
  -1  -6   9      725.97      889.48     79.48 o 
   1  -6  -8      102.42       81.27     29.23 o 
  -1  -6   7       27.97       21.81     22.71 o 
   1  -6  -6      113.61       90.82     75.08 o 
   1   6  -5       27.08       26.10     39.50 o 
  -1   6   5     1281.60     1352.48    104.98 o 
  -1  -6   4        0.73        6.08      8.69 o 
  -1   6   4      718.43      655.08    279.31 o 
  -1  -6   3      144.12      161.00     19.00 o 
   1  -6  -3      394.01      405.70     61.32 o 
   1   6  -2     1481.33     1836.44    141.86 o 
   1  -6  -1     3926.44     3848.67    156.31 o 
  -1   6   0    17169.39    19947.94    998.30 o 
  -1  -6  -1     3863.39     4103.35    344.94 o 
   1  -6   2     1162.52     1207.36     70.23 o 
   1   6   2     2946.36      665.52   1480.42 o 
   1  -6   3    10688.26     2600.32   4695.19 o 
   1  -6   3    28298.79    28799.97    823.00 o 
   1   6   4     2052.92     1830.73    440.11 o 
  -1   6  -5     6843.36      645.72   2200.93 o 
   1  -6   6     4885.50     4802.94    159.41 o 
  -1  -6  -7     3808.02     3888.64    234.97 o 
   1   6   8     2976.67     2944.43    124.84 o 
   1  -6   8     3417.77     3523.11    169.29 o 
  -1  -6  -9    10456.65    10360.83    399.31 o 
   1  -6   9    10458.60    10237.19    283.61 o 
   1  -6  10     2776.24     2451.12    341.92 o 
   1  -6  11     4758.02     4947.58    555.22 o 
   1  -6  12     8868.78     8714.12    559.31 o 
   1  -6  13     9340.55     8781.16    782.17 o 
   1  -6  14      970.98      935.55    199.69 o 
   1  -6  15     8446.80     9065.29    296.57 o 
   1  -6  16     4508.46     4780.70    402.68 o 
   1  -6  17     1138.01      987.40    144.67 o 
   1   6  18     1011.94     1076.73    164.05 o 
   1  -6  18     1857.87     1799.16    163.34 o 
   1   6  19     1100.51     1158.75    172.92 o 
   1   6  20       26.38        8.23    116.87 o 
  -1   7  19       56.24       97.83    160.58 o 
  -1   7  18     1627.87     2075.28    226.91 o 
  -1   7  17     4751.81     5426.96    302.84 o 
  -1   7  16     1111.65     1312.50    160.05 o 
  -1   7  15     6287.05     6054.91    624.84 o 
  -1  -7  14     5663.22     5821.61    410.31 o 
  -1   7  13     2849.77     2794.47    240.20 o 
  -1  -7  12    10187.75    10372.33    795.64 o 
  -1   7  11     3404.22     3207.77    119.77 o 
  -1  -7  11     5114.04     4597.70    378.08 o 
  -1  -7  10     2987.54     2949.43    112.28 o 
  -1  -7  10     3076.96     2811.64    133.97 o 
  -1  -7   9      376.22      336.99     36.67 o 
   1  -7  -8    11702.48    11338.14    409.63 o 
  -1   7   7     3892.28     3689.82    222.67 o 
   1  -7  -6       69.97       19.87     59.07 o 
  -1  -7   6       95.34       39.19     62.38 o 
   1   7  -5    10425.03    10908.30    267.21 o 
  -1  -7   5    19607.91    20418.61    365.43 o 
  -1  -7   4     5156.51     5080.10     78.88 o 
   1   7  -4    12175.64    12742.52    370.44 o 
  -1  -7   3        1.97       59.50     19.64 o 
   1  -7  -3      544.05      696.58    163.03 o 
  -1   7   2    13258.45     2660.72   5894.42 o 
  -1   7   1    31011.31     9207.55  15250.40 o 
  -1   7   0       84.83       95.17     46.49 o 
  -1   7  -1    30735.22    33767.64   8458.57 o 
   1   7   2     1432.37     1616.63     81.82 o 
  -1  -7  -2     3080.42     1767.15   1489.79 o 
  -1   7  -3      343.78      122.66    167.31 o 
  -1   7  -3     1217.87     1386.13    123.41 o 
   1  -7   4     6846.15     6545.64   1281.79 o 
   1  -7   5     1463.76     1601.74    101.25 o 
  -1  -7  -6     2818.65     2788.57    136.70 o 
   1  -7   7     2829.09     2808.30    129.90 o 
  -1  -7  -8      829.60      722.12    116.22 o 
   1  -7   8     9712.60     9498.95    276.92 o 
  -1  -7  -9      594.58      571.10     72.33 o 
   1  -7   9     3037.04     3025.09    129.71 o 
   1  -7  10      464.52      546.58     79.90 o 
   1  -7  11     6088.88     6443.48    312.28 o 
   1   7  12     2479.16     2416.96    294.88 o 
   1  -7  13      154.78      157.75     61.93 o 
   1  -7  14     2696.15     2830.37    161.30 o 
   1  -7  15      967.25     1057.63    116.78 o 
   1  -7  16      343.56      303.46     99.97 o 
   1   7  17     2066.75     2632.07    249.69 o 
   1   7  18      166.70      306.51    166.65 o 
   1   7  19      474.11      525.04    139.63 o 
  -1   8  18     2575.74     3384.71    273.70 o 
  -1   8  17      164.26      -23.14    225.73 o 
  -1   8  16     2016.25     1945.33    196.57 o 
  -1   8  15     2820.68     2872.98    219.17 o 
  -1   8  14       75.70       87.58     90.36 o 
  -1   8  13     2922.89     3239.15    225.65 o 
  -1   8  12     3315.28     2874.18    394.39 o 
  -1   8  11       34.22        7.79     74.75 o 
  -1  -8  11      581.02      648.69    121.25 o 
  -1   8  10     1902.03     2045.61    160.91 o 
  -1  -8  10     4467.18     3949.12    382.34 o 
  -1  -8   9      717.01      636.08     99.09 o 
  -1  -8   8      120.95       57.36     61.46 o 
   1  -8  -7       45.08       30.24     62.32 o 
   1  -8  -6      164.69      148.62     63.09 o 
  -1  -8   6      380.55      215.92    205.38 o 
   1   8  -5       55.68       38.18     43.05 o 
  -1  -8   5      172.46      165.36     81.51 o 
  -1  -8   4        2.04       -9.80     13.55 o 
  -1  -8   4       20.97       -5.15     68.85 o 
  -1  -8   3      848.51      836.74     47.34 o 
  -1  -8   3     1557.37     1830.77    170.57 o 
  -1  -8   2       42.14       59.65     48.45 o 
  -1   8   1       95.05       67.53     63.82 o 
  -1  -8   0     5445.86     6250.71    408.01 o 
  -1   8  -1       90.32       90.74     58.39 o 
   1   8   2      733.48      811.99     66.06 o 
   1   8   2     2408.46     1192.63   1234.30 o 
   1   8   3     3475.88      545.74   1389.05 o 
  -1  -8  -3    10260.83    10690.24    316.23 o 
   1  -8   4     1620.40     1643.21    111.75 o 
   1  -8   5     1573.17     1535.32    109.00 o 
   1   8   6     7374.19     6887.96    243.73 o 
   1  -8   7     2716.87     2431.93    123.55 o 
  -1   8  -8     2152.01     1926.43    143.12 o 
   1  -8   8     2208.49     1840.87    148.75 o 
  -1  -8  -9     6492.71     6328.28    215.36 o 
   1  -8   9     7636.54     7976.61    277.78 o 
  -1  -8 -10     2088.10     2064.79    161.00 o 
   1   8  11     1812.75     2007.73    181.42 o 
   1   8  12     8347.48     8887.65   1130.95 o 
   1   8  13     4387.79     4366.52    463.37 o 
   1   8  14     1334.10     1572.15    165.99 o 
   1   8  15     4677.89     5402.19    295.40 o 
   1   8  16     5097.06     6134.81    328.72 o 
   1   8  17      616.78      658.87    161.00 o 
   1   8  18     1826.56     1738.62    205.02 o 
  -1   9  17     1449.12     1550.77    205.59 o 
  -1   9  16      648.86      594.07    135.60 o 
  -1   9  15     2137.24     2214.66    202.63 o 
  -1   9  14    11808.17    11435.21    409.74 o 
  -1   9  13      586.27      637.94    132.38 o 
  -1  -9  12     2409.82     2528.86    193.42 o 
  -1   9  11     4571.94     4952.44    251.06 o 
  -1  -9  11     7154.92     7345.36    293.11 o 
  -1   9  10     2512.22     2512.13    303.98 o 
  -1  -9   9     3228.07     2982.76    243.74 o 
  -1  -9   8     5392.20     5376.06    526.67 o 
   1  -9  -7     1396.47     1379.15    126.43 o 
  -1  -9   6     1069.65     1112.39    121.91 o 
  -1  -9   6     1815.98     1776.78    126.10 o 
   1  -9  -5     6431.53     6116.54   1170.23 o 
   1  -9  -5    12807.94    13647.46    544.62 o 
  -1  -9   4     6859.55     6500.81    100.96 o 
  -1  -9   4    15065.85    16044.77   1269.45 o 
  -1  -9   3      887.84      892.70     51.79 o 
   1  -9  -3     2353.14     1196.34   1248.16 o 
   1   9  -2    26307.02     1997.73   8351.20 o 
   1  -9  -1    11544.51      909.16   3452.51 o 
  -1  -9   0      289.29      164.87    157.16 o 
  -1  -9  -1    11465.08     7208.84   5426.60 o 
  -1   9  -2     5925.01     6412.32    401.57 o 
   1  -9   2     9832.50    10879.21    502.44 o 
   1  -9   3        0.28      -13.96     57.01 o 
   1  -9   3       31.07        4.57    108.21 o 
   1  -9   4     1364.28     1353.40    112.00 o 
   1  -9   5      452.27      467.82     77.06 o 
  -1  -9  -6       25.77       31.90     52.70 o 
  -1  -9  -7      163.37      152.92     49.99 o 
  -1  -9  -8      985.73      875.60    107.00 o 
   1  -9   8     7450.45     6950.12    262.65 o 
   1   9   9      201.97      229.51     71.74 o 
  -1  -9  -9     3798.87     3968.63    216.91 o 
   1  -9  10        9.53        3.20     26.42 o 
  -1  -9 -10      111.56      118.01    105.26 o 
  -1  -9 -11     3723.49     4904.05    262.25 o 
   1   9  12     2440.26     3003.61    210.22 o 
   1   9  13      218.51      206.50     97.75 o 
   1   9  14     1495.73     1526.11    172.41 o 
   1   9  15      409.96      334.74    130.20 o 
   1   9  16      219.59      183.79    136.29 o 
   1   9  17      608.63      862.53    184.02 o 
  -1  10  16     2634.39     2779.32    237.89 o 
  -1  10  15      702.06      622.75    139.60 o 
  -1  10  14      687.83      838.27    145.82 o 
  -1  10  13      415.33      636.35    140.82 o 
  -1  10  12     1108.54      941.40    160.21 o 
  -1  10  11       51.59       16.20     88.55 o 
  -1 -10  11       59.48      -18.35    133.07 o 
  -1  10  10      361.38      362.32    103.39 o 
  -1  10   9        0.63       68.46     85.45 o 
  -1  10   8      497.56      414.13    106.19 o 
  -1  10   7        6.05        7.27     78.63 o 
  -1  10   6       10.05        5.06     84.25 o 
  -1  10   5       45.26        8.01     69.28 o 
  -1 -10   5       74.53       94.64    116.48 o 
  -1  10   4        3.22       -5.42     19.75 o 
  -1 -10   4      177.56       99.00    172.58 o 
  -1 -10   3      535.08      456.74     42.59 o 
  -1  10   3      587.66      663.22    197.48 o 
  -1 -10   2      474.37      442.65    138.81 o 
   1  10  -1       69.65       70.34     55.63 o 
   1  10   0     3717.19     4077.50    361.89 o 
  -1  10  -1       73.72       13.74     65.26 o 
  -1  10  -2     2535.59     2759.12    370.83 o 
   1 -10   2     6973.32     7623.44   1066.61 o 
   1 -10   3     1447.95     1354.59    215.54 o 
   1 -10   3     2955.61     3048.27    220.42 o 
  -1  10  -4     2578.42     2427.20    239.63 o 
   1 -10   4     5525.17     5787.16    290.00 o 
  -1 -10  -5     2235.14     2246.22    245.65 o 
  -1  10  -6    16018.99    15515.95   1544.86 o 
   1 -10   7      508.16      429.21     79.59 o 
  -1  10  -8     1069.53     1108.40    127.08 o 
   1 -10   8     2139.69     2123.49    206.26 o 
   1  10   9     4405.08     4466.21    229.76 o 
  -1 -10  -9     4440.13     4194.60    248.87 o 
   1  10  10     5972.93     6156.08    282.53 o 
  -1 -10 -11      918.46     1050.59    147.53 o 
   1  10  12     6984.11     6899.61    311.20 o 
   1  10  13     1763.68     1898.42    187.78 o 
   1  10  14      565.76      517.50    126.81 o 
   1  10  15      624.82      645.31    146.22 o 
   1  10  16     5114.17     5880.82    339.77 o 
  -1  11  15      803.22      881.70    157.17 o 
  -1  11  14     5717.86     5434.28    307.67 o 
  -1  11  13      225.93      302.46    128.78 o 
  -1  11  12     5189.17     5499.23    296.30 o 
  -1  11  11      504.53      537.14    119.68 o 
  -1 -11  10     3443.25     3371.85    407.67 o 
  -1 -11   9       33.39        8.53     92.12 o 
  -1 -11   9     1480.75     1842.70    220.04 o 
  -1  11   8     8351.79     8341.47    332.68 o 
  -1 -11   7      515.52      564.16    123.81 o 
  -1  11   6     1178.35     1127.08    131.13 o 
  -1 -11   6     2421.13     2525.38    218.94 o 
  -1  11   5     1717.46     1905.82    148.62 o 
  -1 -11   5     4395.74     4787.41    281.89 o 
  -1  11   4     8225.14     9294.57    286.72 o 
  -1 -11   4    17657.45    19962.74    650.23 o 
  -1 -11   3     1407.92     1452.03    263.33 o 
  -1 -11   2    20793.16    21715.44   2327.01 o 
   1 -11  -1      420.00      387.15     83.76 o 
   1 -11   0      409.87      304.89    142.87 o 
  -1  11  -1      434.89      514.90     99.67 o 
  -1 -11  -2     9559.46    10323.44   1164.03 o 
  -1 -11  -3      906.89      767.30    100.49 o 
   1 -11   3     1303.34     1254.81    176.59 o 
   1  11   4     1800.60     1888.09    148.95 o 
   1 -11   4     5234.58     5110.84    293.94 o 
   1  11   5     1496.35     1532.27    145.51 o 
  -1  11  -6       83.79      106.34     83.28 o 
   1  11   6      156.84      183.55     95.71 o 
   1 -11   7       56.34      106.91     83.41 o 
  -1 -11  -8      470.13      569.61    110.19 o 
   1 -11   8     7957.79     8698.17    379.17 o 
   1  11   9       32.28       35.03     79.55 o 
   1 -11   9      401.05      239.07    150.50 o 
   1 -11  10     1034.35     1024.12    168.53 o 
   1  11  11      426.13      496.06    131.65 o 
   1  11  12     3568.75     4239.17    254.82 o 
   1  11  13      555.51      667.16    138.73 o 
   1  11  14     3387.84     3121.40    241.83 o 
   1  11  15      429.77      315.07    144.04 o 
  -1  12  13       70.57       23.47    157.92 o 
  -1  12  12     1772.42     1894.39    221.56 o 
  -1  12  11      212.73      193.62     97.19 o 
  -1 -12  11      280.53      294.23    155.05 o 
  -1  12  10      528.72      646.10    130.16 o 
  -1 -12  10     4249.75     5085.66    328.09 o 
  -1 -12   9       27.53       31.95    101.79 o 
  -1 -12   9      444.39      604.47    178.73 o 
  -1 -12   8       38.36       47.86     97.34 o 
  -1 -12   7       11.62       13.51    101.47 o 
  -1  12   6       47.86       40.27     85.94 o 
  -1 -12   6      133.32      148.89    155.54 o 
  -1  12   5        0.36      -14.16     70.94 o 
  -1 -12   5      152.67      277.48    250.70 o 
  -1  12   4       42.88      -44.09     65.78 o 
   1  12  -4      129.63      135.14    106.45 o 
  -1 -12   3       34.57       78.95    110.45 o 
  -1 -12   2      220.09      135.29     85.08 o 
  -1  12   1       13.47      -51.88     71.50 o 
  -1 -12   0     5073.89     5368.03    312.19 o 
   1 -12   1       14.19      -44.71    126.82 o 
  -1 -12  -2     4537.70     5157.12    350.30 o 
  -1  12  -3      306.85      251.69     76.56 o 
  -1 -12  -3      635.97      459.81    165.37 o 
   1  12   4      649.90      617.44    107.72 o 
   1 -12   5       82.35       60.08     78.11 o 
   1 -12   6     6818.42     7140.59    298.61 o 
   1  12   6     6822.25     6836.87    260.98 o 
   1  12   7      207.27      149.79     91.45 o 
   1 -12   7      211.11      367.52    165.64 o 
   1  12   8     1236.80     1120.56    136.62 o 
   1 -12   8     1349.76     1613.18    218.95 o 
  -1 -12  -9      890.39      765.26    173.49 o 
   1 -12   9      913.83     1088.09    197.51 o 
   1 -12  10     3709.73     3709.97    346.63 o 
   1 -12  11      507.72      585.51    151.88 o 
   1  12  12     5284.30     5065.72    281.17 o 
   1  12  13      167.15      240.82    108.36 o 
  -1  13  10     2465.26     2106.72    192.80 o 
  -1  13   9        7.61       46.50    100.02 o 
  -1 -13   9      180.89      514.36    181.47 o 
  -1  13   8     6827.31     6616.12    327.11 o 
  -1  13   8     7000.58     6852.66    305.70 o 
  -1  13   7      252.55      264.59    109.73 o 
  -1  13   6      279.14      218.74     94.83 o 
  -1 -13   6      342.93      317.69    182.60 o 
  -1  13   5      187.87      191.46     84.14 o 
  -1 -13   5      462.10      403.44    178.49 o 
  -1  13   4     9465.25    10018.30    653.32 o 
  -1 -13   3       37.98       42.01    224.65 o 
  -1 -13   2    10650.90    11645.66   1235.06 o 
  -1 -13   1     1337.89     1253.10    150.59 o 
  -1  13   0      466.15      376.79    116.17 o 
  -1  13  -1     1387.00     1385.49    167.73 o 
  -1 -13  -2     4904.18     5198.30    276.54 o 
  -1  13  -3       36.83       40.01     86.08 o 
  -1 -13  -3       42.10        0.43    157.99 o 
  -1 -13  -4     1664.82     1540.61    168.85 o 
  -1  13  -5       53.27       66.75    100.29 o 
   1  13   6        9.58      -59.81     97.26 o 
  -1 -13  -7        3.90       29.44    104.38 o 
  -1 -13  -8      717.06      745.01    137.08 o 
   1 -13   8     6324.55     6655.48    382.13 o 
   1  13   9       48.22        5.05     97.13 o 
   1  13  10      131.64     -135.17    145.47 o 
  -1 -14   5      101.55     -176.46    186.30 o 
  -1 -14   4       87.50      -53.67    186.92 o 
   1 -14   4     1825.07     1763.16    248.45 o 
  -2   0  22     1141.86     1183.10    163.03 o 
  -2   0  20     6470.21     6774.00    319.02 o 
  -2   0  18     2376.09     2624.13    239.15 o 
  -2   0  16    21509.44    21320.55    461.19 o 
   2   0 -14     6158.68     6442.86    242.17 o 
  -2   0  12    34319.11    35722.96    509.97 o 
   2   0 -10    15258.68    15066.64    298.62 o 
   2   0  -8      971.86      983.76     74.83 o 
  -2   0   6    11953.94    11450.57    206.15 o 
   2   0  -4     9335.02     9382.82    456.50 o 
   2   0  -2    22428.94    22600.59    180.59 o 
   2   0   0    30572.44    30269.12    766.29 o 
   2   0   2    12748.17    13420.89    149.51 o 
  -2   0  -4     8814.55     9036.88    160.99 o 
  -2   0  -6     1131.08     1281.14     75.62 o 
  -2   0  -8      281.81      326.84     54.93 o 
   2   0  10    10400.68    11968.36   1438.28 o 
   2   0  12     5652.16     5826.17    217.66 o 
   2   0  14      173.12      163.16     74.67 o 
   2   0  16    14034.33    14002.23    399.63 o 
   2   0  18     8507.03     8533.67    336.43 o 
   2   0  20      471.67      665.07    134.26 o 
   2   0  22     3652.12     3544.23    278.99 o 
  -2   1  23        0.20      -12.19    111.05 o 
  -2  -1  22      898.67      729.84    161.98 o 
  -2   1  21        6.10      120.14    105.67 o 
  -2   1  20     1965.26     2158.43    207.40 o 
  -2   1  19      101.76       58.16    123.84 o 
  -2  -1  18     1596.30     1765.23    353.02 o 
  -2   1  17      765.73      961.04    127.21 o 
  -2   1  16     2143.78     2189.76    159.75 o 
  -2  -1  15      766.88      602.62     97.63 o 
  -2  -1  14     6158.77     6137.75    453.72 o 
   2   1 -13      169.92      370.85    141.14 o 
  -2   1  12       20.45      409.67    144.29 o 
   2   1 -12    25651.50    27540.46    446.95 o 
  -2   1  11        6.23      313.53    241.80 o 
  -2  -1  10      727.12      654.15     63.41 o 
  -2  -1   9      741.06      843.31     59.66 o 
   2   1  -8     4760.69     4576.31    228.88 o 
  -2  -1   7       46.58       40.89     26.57 o 
  -2  -1   6      670.82      672.92     46.67 o 
   2  -1  -5     2268.12     2182.35     75.65 o 
   2  -1  -5     3301.28     3349.88    133.99 o 
  -2  -1   4     2325.53     2212.10     71.67 o 
   2  -1  -3     2704.32     2805.20    196.03 o 
   2   1  -2    68961.17    66169.17   1265.46 o 
  -2   1   1     8324.48     7399.69    575.15 o 
  -2   1   0     2807.48     2991.11     96.91 o 
   2  -1   0     5780.66     5918.07     95.54 o 
  -2   1  -1     3708.97     3689.99     69.80 o 
  -2  -1  -2    32173.27    32528.90    817.91 o 
  -2   1  -3     1207.62     1253.01     52.91 o 
  -2  -1  -4    53821.66    53466.19   1140.17 o 
  -2   1  -5     2757.91     3106.45     90.15 o 
   2  -1   6      122.44      146.65     29.33 o 
  -2   1  -7      562.56      547.40     46.17 o 
  -2   1  -8    45065.44    44712.98   1646.75 o 
  -2   1  -9        4.05        4.78     14.13 o 
   2  -1   9        6.11       37.43     60.59 o 
  -2   1 -10    18754.65    16040.92    561.39 o 
   2  -1  10    22551.58    26015.12    406.06 o 
   2   1  11      163.45      147.83     56.94 o 
   2  -1  12     8812.29     9191.52    269.85 o 
   2  -1  13      379.25      437.23     81.35 o 
   2  -1  14    25142.75    27304.60   2594.62 o 
   2   1  15      148.40      243.48    104.39 o 
   2  -1  16     6173.98     5981.99    300.75 o 
   2  -1  17       25.34      156.36     89.90 o 
   2   1  17      157.88      275.52    144.97 o 
   2  -1  18      196.75      175.23    103.09 o 
   2  -1  19      182.43      462.55    126.83 o 
   2   1  20      334.83      422.05    118.23 o 
   2  -1  21       89.49      177.77    108.20 o 
   2  -1  22     3016.24     3270.36    276.07 o 
   2   1  23      202.03      290.70    161.50 o 
  -2   2  23       50.88      117.45    115.22 o 
  -2  -2  22     1323.52     1427.32    172.15 o 
  -2   2  21      257.69      242.28    116.90 o 
  -2  -2  21      573.10      601.08    152.37 o 
  -2  -2  20     1645.12     1612.56    189.31 o 
  -2   2  19      520.29      518.40    136.76 o 
  -2  -2  18     5905.67     6665.87    629.17 o 
  -2  -2  17      673.77      652.88    107.34 o 
  -2  -2  16    17580.85    16944.09    587.36 o 
  -2  -2  15       90.93      211.17     73.58 o 
  -2   2  14     3123.03     3587.21    179.75 o 
   2  -2 -13     2808.56     3910.79    414.27 o 
  -2   2  12    22264.38    22346.69    301.12 o 
   2  -2 -12    26666.45    24320.08   1887.70 o 
   2  -2 -11       20.08       50.50     37.47 o 
   2   2 -10    24467.22    24082.07    991.53 o 
   2  -2  -9     2393.66     2387.04    171.62 o 
  -2  -2   8     3606.98     3497.81    109.30 o 
   2   2  -7     1487.16     1479.87     86.41 o 
   2  -2  -6    13678.89    13139.47    188.88 o 
   2   2  -5     3873.21     4009.93    190.26 o 
   2  -2  -5     8521.31     9238.35    197.73 o 
   2   2  -4    27879.83    28337.48    248.30 o 
   2  -2  -3     7437.63     7468.44    150.29 o 
   2  -2  -2    11876.69    12280.44    175.80 o 
   2  -2  -1     4079.94     4075.00     94.17 o 
   2  -2   0     4582.56     4835.03    265.17 o 
   2  -2   0    15313.64    17932.17    185.80 o 
   2  -2   1      705.72      713.94     39.47 o 
   2  -2   2     5322.87     5665.73    164.89 o 
   2  -2   3      517.64      512.24     42.58 o 
   2  -2   4    12676.89    13259.16    321.59 o 
   2  -2   5      306.65      297.20     35.95 o 
  -2   2  -6     1859.59     1818.28    111.39 o 
   2  -2   7       98.10       98.52     33.58 o 
  -2  -2  -8     2100.69     2078.99     95.46 o 
  -2   2  -9      959.85      935.56     49.65 o 
   2  -2   9      960.66     1145.87    102.97 o 
   2  -2  10     8945.90     9046.41    391.96 o 
  -2  -2 -11     4664.14     4908.78    562.67 o 
   2  -2  12     7295.45     6566.35    336.26 o 
   2   2  13        7.59       62.37     63.74 o 
   2  -2  14     1093.62     1097.50    417.74 o 
   2  -2  15      527.73      587.48    139.02 o 
   2  -2  16     1007.85     1099.52    149.70 o 
   2  -2  17       70.06      -44.34     73.14 o 
   2   2  17      183.77       36.59    130.05 o 
   2  -2  18     6559.30     7069.67    306.70 o 
   2  -2  19       69.46      131.99     98.60 o 
   2   2  20      421.20      481.16    126.24 o 
   2   2  21      543.19      393.75    120.49 o 
   2   2  22     2452.82     2556.45    429.66 o 
   2  -2  23       43.07      123.23    155.53 o 
  -2  -3  22      525.85      466.82    123.81 o 
  -2  -3  21      617.11      546.50    123.62 o 
  -2  -3  20     3047.17     3251.86    411.33 o 
  -2  -3  19       94.06       77.82    116.81 o 
  -2  -3  18     1777.97     1781.01    184.53 o 
  -2   3  17      714.50      849.63    139.43 o 
  -2   3  16       60.19       50.24     51.89 o 
   2  -3 -15      644.96      917.78    363.98 o 
  -2  -3  14     6131.78     6431.45    272.09 o 
   2   3 -13      821.45      822.26     85.13 o 
   2  -3 -12      421.86      448.41     67.93 o 
  -2  -3  12     8432.00     8343.70    525.10 o 
   2   3 -11      176.88      176.56     48.43 o 
   2   3 -10      245.23      278.49     51.51 o 
  -2   3   9      115.99      107.93     34.28 o 
  -2   3   8      450.03      376.78     45.04 o 
  -2   3   7      281.80      255.25     40.55 o 
   2  -3  -6        6.46        5.68     21.30 o 
   2   3  -5       12.76       10.23     12.28 o 
   2  -3  -5      110.56       63.74     42.30 o 
  -2   3   4    13895.54    13235.72    206.96 o 
   2  -3  -3     2460.00     2554.86    189.26 o 
  -2  -3   2    20492.88    21538.79    703.70 o 
   2   3  -1     9885.57    10625.49    767.74 o 
  -2  -3   0      308.47      300.49     20.67 o 
   2  -3   0      366.95      430.16     48.76 o 
  -2   3  -1     4246.88     4436.85    117.00 o 
   2  -3   1    16513.40    17670.36    197.46 o 
  -2   3  -2    10229.13    10900.51    183.86 o 
   2  -3   3       59.62       91.99     26.93 o 
  -2   3  -4    30243.57    31052.48    912.31 o 
   2  -3   5      385.22      388.85     46.14 o 
  -2   3  -6    10132.34    10469.55    358.98 o 
   2  -3   7     2246.27     2229.52    117.74 o 
   2  -3   8    14960.08    13908.00    439.06 o 
   2  -3   8    27456.68    27709.99    407.50 o 
  -2  -3  -9      117.84       67.23     33.20 o 
  -2  -3  -9      571.27      510.03     64.04 o 
  -2   3 -10    17015.42    17212.37   1364.17 o 
  -2  -3 -11     1403.55     1450.49     99.15 o 
  -2  -3 -12    12096.94    11860.49    328.94 o 
   2  -3  13      104.55      203.98     72.98 o 
   2   3  14    11478.17    13151.14    882.89 o 
   2  -3  15     1033.59     1061.47    169.36 o 
   2  -3  16     3495.45     3895.44    299.26 o 
   2   3  17     1389.77     1552.92    177.08 o 
   2  -3  18        2.62       23.55     88.82 o 
   2   3  19       19.18      138.78    101.15 o 
   2  -3  20      481.31      460.82    165.71 o 
   2   3  21      110.82      108.29    142.65 o 
   2  -3  22     1695.73     1926.96    319.15 o 
  -2   4  21       78.57      126.09     94.56 o 
  -2  -4  20     4180.86     4211.46    253.27 o 
  -2   4  19     1078.64     1309.43    161.34 o 
  -2   4  18     4517.21     4871.33    370.83 o 
  -2   4  17      767.14      869.30    135.68 o 
  -2  -4  16    19531.52      598.70   3572.74 o 
   2   4 -15     1055.70      935.08    526.39 o 
  -2  -4  14     2503.64      847.96   1451.05 o 
  -2  -4  13     2738.30     1060.95   1744.56 o 
  -2  -4  12    19635.12    19896.90    882.68 o 
   2  -4 -11       96.75      111.78     48.48 o 
  -2  -4  10    11559.63    11480.10    525.29 o 
  -2   4   9     4565.73     4217.73    188.44 o 
  -2  -4   8      361.61      362.60     49.57 o 
  -2  -4   7      520.37      416.12     47.78 o 
  -2  -4   6    18609.09    17806.29    963.69 o 
  -2  -4   5      838.03      827.01     72.07 o 
  -2   4   4    26338.96    27113.36   3468.19 o 
  -2   4   3     2351.64     2482.10    172.17 o 
   2  -4  -2     2777.29     2778.25    101.07 o 
   2   4  -1    11777.90    12922.96   1217.86 o 
  -2  -4   0    25711.21    26802.66   1881.57 o 
   2   4   1      823.58      850.91     51.78 o 
   2  -4   1     1482.18     1568.98     81.80 o 
   2   4   2     1510.50     1553.32     75.55 o 
  -2   4  -3      491.38      548.43     65.57 o 
   2  -4   4     3538.46     3661.84    143.40 o 
  -2   4  -5     1653.07     1804.68     96.27 o 
   2  -4   6       90.17       48.66     58.03 o 
  -2   4  -7      271.73      237.56    113.94 o 
  -2  -4  -8      175.39      161.07     43.06 o 
   2  -4   8     1516.74     1616.15     96.62 o 
  -2   4  -9      798.32      798.79     69.99 o 
  -2  -4  -9     3100.84     3302.72    138.47 o 
  -2  -4 -10    11183.63    11823.42   1433.28 o 
   2   4  11      217.15      201.01     54.84 o 
  -2  -4 -12     6437.79     6210.26    194.33 o 
   2   4  13      458.99      473.43     71.45 o 
   2   4  14     2407.03     2770.40    175.63 o 
   2  -4  15     1819.97     1976.74    372.07 o 
   2  -4  16     1604.37     1680.63    210.25 o 
   2  -4  17     1140.82     1006.32    120.55 o 
   2   4  17     1180.39     1120.57    182.77 o 
   2   4  18     6957.19     7494.71    708.06 o 
   2  -4  19      906.60      896.49    169.12 o 
   2   4  20      409.16      436.88    118.94 o 
   2  -4  21      657.56      579.35    136.47 o 
   2  -4  22     3606.13     3079.51    245.94 o 
  -2   5  20     2456.82     3035.15    260.36 o 
  -2   5  19      127.55      182.58     99.20 o 
  -2  -5  18     1737.54     1732.91    155.59 o 
  -2  -5  17     1680.58     1699.01    147.67 o 
  -2   5  16      454.47      406.93     85.26 o 
  -2  -5  15      967.64      898.39    178.02 o 
  -2  -5  14     3772.24     3953.86    164.98 o 
  -2  -5  13       75.89      194.79     70.59 o 
  -2  -5  12    14822.90    15270.46    311.69 o 
  -2   5  11      431.90      566.10    127.56 o 
  -2   5  10      519.07      491.38     83.88 o 
  -2   5   9       65.40       72.22     42.67 o 
   2  -5  -8     2576.71     2393.39    119.53 o 
  -2   5   7      843.17      729.08     77.27 o 
  -2  -5   6       29.91        6.39     40.74 o 
  -2  -5   6       40.32        1.58     57.44 o 
  -2   5   5    10260.86     9539.93   2190.69 o 
  -2  -5   4    11547.45     7008.01   5142.53 o 
  -2   5   3     6949.28     7913.10    610.38 o 
   2   5  -2    49779.02    51669.13   2362.27 o 
  -2  -5   1    20468.29    22567.99   1641.44 o 
  -2  -5   0     2119.85     2499.55    197.74 o 
   2  -5   1    23990.14    25692.33    869.68 o 
   2  -5   1    49596.97    54997.62   2475.39 o 
  -2  -5  -2    24996.89    26743.86    570.34 o 
   2   5   3      156.26      105.17     72.66 o 
   2  -5   4    22414.94     1055.36   5060.25 o 
   2   5   5    12398.42      606.94   2700.99 o 
   2  -5   6      948.46      313.25    462.36 o 
   2  -5   7     3978.49      327.94   1262.60 o 
  -2   5  -8    17492.78      316.97   2763.96 o 
   2  -5   8    30526.47    31937.34    469.67 o 
   2  -5   9      713.43      721.08     68.06 o 
  -2   5  -9     5627.43      777.06   2207.72 o 
   2   5  10    15911.81     1126.52   4616.41 o 
   2   5  11     6636.83      794.35   2379.42 o 
   2  -5  12     7440.45      380.18   1869.23 o 
   2  -5  13      392.21       69.55    258.05 o 
   2  -5  14    20681.95    21131.58    519.39 o 
   2  -5  15     1869.96     2099.89    214.59 o 
   2   5  16     1077.74     1122.21    149.26 o 
   2   5  17      884.00     1052.62    132.90 o 
   2   5  18      128.90       91.31     87.49 o 
   2  -5  19      120.02      145.64     91.97 o 
   2   5  20      578.39      593.04    133.29 o 
   2  -5  21        7.22       54.70    115.03 o 
  -2   6  20     1526.50     1791.50    219.33 o 
  -2   6  19     2133.39     2449.92    249.76 o 
  -2   6  18     3147.86     3753.89    261.50 o 
  -2  -6  17     1517.81     1474.56    131.26 o 
  -2  -6  16     6954.43     7157.68    246.93 o 
   2  -6 -15     2157.63     1896.63    233.90 o 
  -2   6  14     1683.21     1877.96    123.22 o 
  -2  -6  13     8377.03     8658.96    338.85 o 
  -2   6  12     5952.42     5548.18    294.25 o 
  -2  -6  11      420.72      362.35     77.88 o 
  -2  -6  11      675.46      655.75    102.99 o 
  -2  -6  10     5649.96     5479.49    196.44 o 
  -2  -6   9     5024.47     4683.92    207.98 o 
  -2  -6   8        4.68      -27.75     52.04 o 
  -2   6   7     5175.99     4924.14    280.64 o 
  -2  -6   7     9727.20     9325.63    252.10 o 
   2  -6  -6     9694.82    10146.06    272.96 o 
  -2  -6   6    26846.99    28330.62   1231.02 o 
  -2   6   5     4070.09     4229.05    258.33 o 
  -2  -6   4    16732.30    19275.63   1038.42 o 
  -2   6   3    21823.26      683.50   4361.46 o 
  -2  -6   2     2962.71     2814.76     90.38 o 
  -2  -6   1     2895.70     3022.12    224.89 o 
   2   6   0     7141.96     7805.76    501.81 o 
  -2   6  -1      822.19      928.14     64.09 o 
  -2   6  -1     1451.23     1737.23    136.50 o 
  -2   6  -2     1399.22     1028.73    447.72 o 
  -2   6  -2     2962.89     2986.73    150.00 o 
   2   6   3      516.02      212.07    280.35 o 
   2  -6   4      574.13      250.50    372.62 o 
   2   6   5      805.04      734.02    144.58 o 
  -2  -6  -6      585.28      589.30     69.45 o 
   2  -6   7       18.47        6.33     43.20 o 
  -2  -6  -8        7.69      -10.85     46.17 o 
   2  -6   8       82.03       81.68     58.38 o 
   2  -6   9     1338.35     1213.16     82.36 o 
  -2  -6  -9     2097.24     1974.71    132.11 o 
   2   6  10     2884.12     3256.71    418.47 o 
   2   6  11     2812.86     2708.98    176.69 o 
   2  -6  12     3547.26     3189.97    290.99 o 
   2   6  13     1615.89     1352.56    116.39 o 
   2   6  14      998.21      995.68    125.83 o 
   2  -6  15     1466.37     1534.03    270.59 o 
   2   6  16      804.21      801.05    142.54 o 
   2  -6  17        3.18      -38.12     64.10 o 
   2   6  17      142.48      108.10    139.46 o 
   2   6  18     2674.86     2796.67    200.77 o 
   2  -6  19      697.50      673.38    131.79 o 
   2   6  20      744.80      880.87    158.21 o 
  -2   7  19      109.71       68.07    171.36 o 
  -2   7  18      539.58      620.42    155.39 o 
  -2   7  17      835.05      910.22    152.36 o 
  -2   7  16       72.89       99.52     94.05 o 
  -2   7  15      756.90      853.02    137.91 o 
  -2  -7  14     5331.25     5493.76    392.64 o 
  -2  -7  13     1961.46     1936.93    115.82 o 
  -2   7  12     3887.37     3602.04    288.46 o 
  -2  -7  11      213.99      212.74     32.18 o 
  -2  -7  11     5894.68     5268.93    335.35 o 
  -2  -7  10       78.79       84.15     63.05 o 
  -2  -7   9       15.17        9.35     59.44 o 
  -2   7   8     1103.79     1216.41    110.51 o 
  -2   7   7     4170.29     4022.64    201.63 o 
  -2  -7   7     7468.16     7372.69    276.53 o 
  -2   7   6      164.76      172.82     65.18 o 
  -2  -7   6      172.11      149.81     74.49 o 
  -2  -7   5     4263.63     4115.24    178.21 o 
  -2  -7   4     9881.86    11089.45    923.67 o 
  -2  -7   3      588.84      624.13     25.33 o 
  -2   7   3      959.31     1038.10    152.79 o 
   2   7  -2    20334.58     1535.70   5806.08 o 
   2  -7  -1     3075.31     3220.65    352.78 o 
   2   7   0      675.83      630.72    239.61 o 
  -2   7  -1     6668.16     7137.97    170.05 o 
   2   7   1    13159.12    12583.17   3855.78 o 
   2  -7   2     9245.76     9775.76    362.39 o 
   2  -7   2    20423.87    21836.84    410.92 o 
  -2   7  -3      589.66      620.95     73.16 o 
  -2  -7  -4    10504.93     8585.01   3138.31 o 
  -2   7  -5     7962.47     7707.83    308.06 o 
  -2  -7  -6      472.11      449.59     68.29 o 
   2   7   7     5325.09     5004.39    184.34 o 
  -2   7  -8     5493.85     5469.34    374.62 o 
   2  -7   8    11255.58    11291.10    264.62 o 
  -2  -7  -9     4388.48     4516.92    179.35 o 
  -2  -7 -10     5115.91     5046.54    469.15 o 
   2   7  11     7900.86     7420.23    993.62 o 
   2   7  12     3201.01     2952.28    280.62 o 
   2  -7  13     3891.91     3837.66    435.05 o 
  -2  -7 -14     6084.32     7238.70    559.83 o 
   2  -7  15     2651.34     3065.24    194.03 o 
   2  -7  16      222.39      273.61    117.93 o 
   2   7  17      135.34      219.39    122.16 o 
   2   7  18        5.97       27.84    105.76 o 
   2   7  19      396.05      246.76    118.49 o 
  -2   8  18      944.78     1098.54    187.54 o 
  -2   8  17     1665.25     1623.39    186.61 o 
  -2   8  16     4095.99     3919.59    259.76 o 
  -2   8  15     3040.08     3350.52    233.41 o 
  -2  -8  14      788.60      783.05    153.19 o 
  -2  -8  13     7026.84     7816.82    297.68 o 
  -2   8  12     8328.36     8803.13    891.64 o 
  -2   8  11      148.76      258.86     84.06 o 
  -2  -8  11     1568.29     1586.16    144.06 o 
  -2   8  10     9999.94     9778.32    760.37 o 
  -2  -8  10    13248.67    12123.47    316.58 o 
  -2  -8   9     9191.55     8855.64    652.55 o 
  -2  -8   8        2.79       -7.23     66.66 o 
  -2  -8   8       81.33       54.38     74.65 o 
  -2   8   7     2667.24     2520.24    155.27 o 
  -2  -8   7     5543.97     4926.93    361.69 o 
   2  -8  -6     1308.46     1343.87    129.20 o 
  -2  -8   6     5688.51     5500.97    204.56 o 
  -2   8   5     2859.95     2850.96    176.83 o 
  -2  -8   4     2589.36     2673.74    317.75 o 
  -2  -8   3     7603.02     7764.96     98.65 o 
   2  -8  -3    14509.25    15647.09   1740.85 o 
   2  -8  -2      993.92     1148.13     92.15 o 
   2   8  -1     2319.23     2337.07    398.79 o 
   2   8   0     9908.25     6902.08   5343.41 o 
  -2   8  -1       36.34       33.38     37.43 o 
   2   8   1       38.09       28.89     72.18 o 
  -2   8  -2      266.10      304.32     51.67 o 
   2  -8   2     1044.04     1179.39    132.80 o 
  -2  -8  -3     1076.61      699.12    553.60 o 
  -2  -8  -4       41.61       -0.48     50.65 o 
   2  -8   5      373.18      375.97     69.17 o 
   2  -8   6     1141.77     1207.59    118.23 o 
   2   8   7      124.87      172.45     82.88 o 
   2  -8   8     1714.23     1639.00    110.46 o 
   2  -8   8     2323.74     2239.34    158.99 o 
   2   8   9     2882.56     2909.62    219.92 o 
   2   8  10     2436.25     2614.36    138.42 o 
   2   8  11      218.53      231.96     63.61 o 
   2  -8  12     1221.90     1173.29    161.67 o 
  -2  -8 -13     1428.69     1355.92    120.17 o 
   2  -8  14      440.21      410.88     89.54 o 
   2   8  15     3456.72     4388.40    281.71 o 
   2   8  16     1227.54     1487.72    206.70 o 
   2   8  17      185.06      145.05    106.83 o 
   2   8  18     2690.96     2650.78    238.93 o 
  -2   9  17     1983.23     2048.39    208.13 o 
  -2   9  16       49.35       93.70     97.03 o 
  -2   9  15     3688.70     3624.95    250.70 o 
  -2  -9  14      862.55     1073.97    293.75 o 
  -2  -9  13       82.07      111.06    117.51 o 
  -2   9  12        0.28       74.29     89.24 o 
  -2  -9  12     3071.98     3021.65    202.29 o 
  -2   9  11      387.52      539.60    106.46 o 
  -2  -9  11     3247.19     3262.75    222.73 o 
  -2  -9  10      106.07       89.49     79.88 o 
  -2  -9  10     1650.50     1889.52    154.58 o 
  -2  -9   9      601.80      586.89    121.74 o 
  -2  -9   8     1324.18     1037.59    179.97 o 
  -2  -9   8     2490.69     2156.75    146.91 o 
  -2   9   7       28.38      -43.78     74.58 o 
  -2  -9   7      169.19       49.72     71.73 o 
  -2   9   6     1756.90     2020.86    143.28 o 
  -2  -9   6     2394.76     2417.79    186.90 o 
  -2  -9   5     4872.20     4889.78    321.52 o 
   2   9  -4    10379.26     7188.86   4712.22 o 
  -2  -9   3     2314.90     2304.53     59.43 o 
   2  -9  -3     4224.84     4602.97    549.23 o 
   2   9  -2     2550.18     2660.38    174.37 o 
   2   9  -1    10114.60    11083.45    674.41 o 
  -2  -9   0       86.87      103.93     68.33 o 
   2  -9   1    11764.22      475.29   2790.25 o 
   2   9   1    26471.04    30996.59   2312.89 o 
   2  -9   2      651.71      270.96    313.16 o 
   2  -9   2     2686.41     3085.33    232.13 o 
  -2  -9  -3      135.81       56.69     80.53 o 
  -2   9  -4     5012.78     4962.58    523.34 o 
  -2   9  -5     6384.98     6178.70    414.60 o 
  -2   9  -6       27.36       26.91     58.46 o 
  -2  -9  -7     7728.90     7384.13    640.87 o 
   2  -9   7     8579.07     8901.79    340.53 o 
   2  -9   8     4686.16     4452.65    325.02 o 
  -2   9  -8     8837.35     9237.61    306.80 o 
   2  -9   9        0.03       40.86     38.92 o 
   2  -9   9     4266.36     4434.76    319.11 o 
  -2  -9 -10     3437.37     3759.59    172.93 o 
  -2  -9 -11    10737.91    10776.08   2221.57 o 
   2   9  12     3206.35     3357.23    203.36 o 
  -2  -9 -13     2102.44     2107.36    171.89 o 
   2   9  14     2726.63     3018.20    231.45 o 
   2   9  15     2885.40     3537.67    249.54 o 
   2   9  16      239.10      221.15    146.39 o 
   2   9  17     1585.28     1594.93    196.74 o 
  -2  10  16     2740.53     2571.90    230.12 o 
  -2  10  15     3265.23     2829.31    234.35 o 
  -2  10  14      585.93      695.85    143.33 o 
  -2 -10  13     4482.66     4392.73    264.86 o 
  -2  10  12     1424.77     1546.51    165.38 o 
  -2 -10  12     1611.63     1855.34    191.28 o 
  -2  10  11       13.00      -60.20     91.97 o 
  -2 -10  11      670.67      573.15    153.17 o 
  -2  10  10      647.15      496.42    113.81 o 
  -2  10   9     6767.62     6851.75    489.47 o 
  -2 -10   8       95.20       57.29     78.96 o 
  -2  10   7     6023.86     6273.21    259.12 o 
  -2 -10   7    13012.48    11902.20    806.75 o 
  -2  10   6     5336.93     5581.92    237.77 o 
  -2 -10   6    10206.34    11183.47    523.10 o 
  -2 -10   5      784.87      692.72    130.30 o 
  -2 -10   4     2102.38     2359.42    162.60 o 
  -2 -10   3     6765.67     6506.99     95.42 o 
   2  10  -3    13045.74     3331.05   5645.14 o 
  -2 -10   2      506.59      312.46    258.44 o 
  -2  10   1     6805.83     2844.02   3915.21 o 
   2  10   0     3506.39     1534.37   2034.84 o 
   2  10   1      184.44       74.93     99.35 o 
   2  10   1      484.14      198.56    275.90 o 
  -2  10  -2      157.26      136.38     62.24 o 
   2 -10   2      526.81      496.24    133.46 o 
   2  10   3      629.98      675.12    111.46 o 
   2 -10   4      667.67      503.36     87.59 o 
   2  10   5        9.91       -4.09     61.95 o 
   2 -10   6        0.03        5.05     59.53 o 
  -2  10  -7      665.55      764.95    118.71 o 
   2 -10   7     7884.59     8536.91    354.97 o 
  -2 -10  -8      215.50      219.08     60.97 o 
  -2  10  -8      574.21      598.55    134.60 o 
   2  10   9     4156.41     4443.73    245.27 o 
  -2 -10 -10      565.49      639.48    138.90 o 
  -2 -10 -11      173.38       72.21    107.37 o 
  -2 -10 -12     1120.41     1163.86    220.76 o 
  -2 -10 -13     1449.20     1515.24    163.17 o 
   2  10  14       35.35       15.15    168.12 o 
   2  10  15     1634.15     1937.21    216.94 o 
   2  10  16      466.57      344.35    171.48 o 
  -2  11  15     2150.60     2423.56    223.85 o 
  -2  11  14      322.15      406.46    121.44 o 
  -2  11  13      533.43      315.43    148.98 o 
  -2  11  12        2.15        6.13     98.38 o 
  -2 -11  12      150.50      -99.21    141.09 o 
  -2  11  11      160.26       73.28     92.10 o 
  -2 -11  11     4902.98     4721.84    280.19 o 
  -2  11  10       21.64       -2.15     91.70 o 
  -2 -11   9       24.25       35.67     99.93 o 
  -2  11   8       27.79       13.94    146.06 o 
  -2 -11   7      851.21      719.38    120.01 o 
  -2 -11   7     2043.29     2085.33    208.28 o 
  -2  11   6      895.85      981.52    202.78 o 
  -2 -11   6     1098.39     1240.15    178.54 o 
  -2  11   5     5151.91     5778.07    245.39 o 
  -2 -11   5    10600.94    12197.40    411.92 o 
  -2 -11   4      396.17      403.84    142.57 o 
  -2 -11   3      246.35      147.05     97.88 o 
  -2 -11   2     2849.08     2940.56    248.71 o 
   2 -11  -1     9598.21     9870.60    643.90 o 
   2 -11   0      519.11      474.61     88.64 o 
   2  11   1    10065.70    10291.85   1461.42 o 
  -2 -11  -1    20733.90    23941.66   1559.21 o 
  -2  11  -2      764.00      631.28     93.09 o 
   2 -11   2     2992.43     3206.00    243.25 o 
  -2  11  -3      227.02      129.35     81.66 o 
  -2 -11  -4      724.57      643.08    111.92 o 
   2  11   5    10640.54    11078.92    570.03 o 
  -2 -11  -6      120.28      114.77     80.59 o 
  -2 -11  -7     7504.32     7935.19    298.05 o 
   2 -11   7     7510.36     7662.21    360.40 o 
  -2 -11  -8      672.17      707.13    120.34 o 
  -2  11  -8      835.92      884.73    153.36 o 
  -2 -11  -9     4195.13     4185.69    350.65 o 
   2  11  10      942.67     1063.09    239.57 o 
   2 -11  11    13357.00    14830.16   1404.59 o 
  -2 -11 -12      793.17      760.79    136.67 o 
   2  11  13     3821.50     3648.96    250.10 o 
   2  11  14     3266.24     3322.58    251.52 o 
   2  11  15     3306.72     3246.48    267.37 o 
  -2  12  12       76.36      110.63    108.86 o 
  -2 -12  11      158.13      140.70    102.48 o 
  -2 -12  11      669.42      603.15    179.22 o 
  -2  12  10      149.17       -8.12    103.39 o 
  -2 -12  10      209.73      283.62    174.89 o 
  -2 -12   9     3344.33     3425.51    240.55 o 
  -2 -12   8        3.32       16.56     90.31 o 
  -2  12   7     3123.71     3101.78    211.21 o 
  -2 -12   7     7084.99     7586.84    362.41 o 
  -2  12   6      473.60      454.83    100.99 o 
  -2 -12   6      859.68      924.64    181.10 o 
  -2  12   5      911.99     1020.88    134.95 o 
  -2 -12   5     2379.99     2813.58    223.42 o 
  -2 -12   4     2010.43     2203.18    193.55 o 
  -2 -12   3    12748.16    14241.77   1162.95 o 
  -2  12   2      384.73      263.35     93.70 o 
  -2  12   1     4446.49     4955.26    236.19 o 
  -2  12   0       41.28      138.49    106.91 o 
  -2  12  -1      236.41      278.21    121.10 o 
  -2  12  -2      185.64      126.54     84.53 o 
   2 -12   2      383.78      255.30    152.11 o 
  -2 -12  -3      516.74      508.09    106.31 o 
  -2  12  -4       31.27      -23.30     78.98 o 
   2  12   5        0.41      -34.13     81.92 o 
   2  12   5      741.98      694.76    110.97 o 
  -2  12  -6       23.69       28.37     80.45 o 
  -2 -12  -7      410.60      381.25     91.75 o 
   2 -12   7     3493.24     3832.13    286.13 o 
   2  12   8      314.04      283.58     88.86 o 
  -2  12  -8      328.91      428.21    139.44 o 
   2 -12   9     2081.67     2314.58    398.86 o 
  -2 -12 -10       63.22       77.07    158.35 o 
   2  12  11     1176.25     1226.68    216.73 o 
   2  12  12      573.45      584.00    129.57 o 
  -2  13  10        4.87       42.11    113.20 o 
  -2 -13   9       19.31       -0.92    115.39 o 
  -2  13   9       76.87       15.00    147.02 o 
  -2 -13   8      259.93      342.55    120.49 o 
  -2  13   7      438.14      414.36    114.51 o 
  -2 -13   7     1072.51     1012.73    201.20 o 
  -2  13   6      593.59      576.96    120.60 o 
  -2 -13   6      595.34      663.35    174.15 o 
  -2  13   5     1994.52     1932.01    162.80 o 
  -2  13   5     3730.75     3885.91    327.84 o 
  -2  13   4       80.43      -23.42    137.47 o 
  -2  13   3       50.01        1.67    107.74 o 
  -2 -13   2     1480.05     1523.84    166.49 o 
  -2  13   1     4882.81     5104.78    268.25 o 
  -2 -13   0       66.34      -30.05    150.51 o 
  -2  13  -1    10770.65    12644.85    618.40 o 
  -2  13  -2      586.51      484.28    109.45 o 
  -2 -13  -2     1507.83     1839.02    224.72 o 
  -2  13  -3      221.99      123.20    105.10 o 
  -2 -13  -4      301.85      162.06    107.21 o 
  -2  13  -5     4311.98     4272.56    261.55 o 
   2 -13   6       25.10       25.65    107.84 o 
  -2  13  -7     5485.88     5055.28    262.42 o 
   2 -13   7     5737.00     5644.23    353.79 o 
   2  13   8      103.80      105.37     86.68 o 
  -2 -13  -8      184.17      213.15    310.15 o 
   2  13   9        1.92      146.70     99.11 o 
  -2 -13  -9     1946.74     2310.22    237.44 o 
  -2 -13 -10       67.82       95.92    138.56 o 
  -2 -14   5     1240.87     1318.98    228.41 o 
  -2 -14   4      116.41      260.78    133.64 o 
  -3   0  23      288.79      328.78    123.77 o 
  -3   0  21     1022.93     1030.03    174.18 o 
  -3   0  19     3776.30     4415.52    251.42 o 
  -3   0  17     8561.77     8596.27    306.38 o 
  -3   0  15     1937.47     1995.16    149.32 o 
  -3   0  13    42404.42    43095.95    579.16 o 
  -3   0  11      557.72      617.12     87.65 o 
  -3   0   9    17712.26    17904.78    742.60 o 
  -3   0   7    14787.46    14149.54    301.75 o 
   3   0  -5      181.59      166.32     36.85 o 
   3   0  -3   303322.28   287985.81   8562.24 o 
   3   0  -1    47760.25    50075.33    298.27 o 
   3   0   1     2857.74     2974.82     71.62 o 
   3   0   3   149236.22   154266.97   2471.99 o 
   3   0   5    53415.53    56254.59    450.38 o 
  -3   0  -7     3531.84     3559.79    136.73 o 
  -3   0  -9    37344.80    39872.18   1950.48 o 
  -3   0 -11     6945.47     7678.47    240.53 o 
  -3   0 -13        2.89      194.70     18.40 o 
  -3   0 -13     8866.91     9093.68    288.01 o 
   3   0  15     2600.52     2661.42    192.91 o 
   3   0  17       63.14       94.98     92.43 o 
   3   0  19      194.34      221.72    120.67 o 
   3   0  21      637.44      571.66    170.33 o 
   3   0  23     6096.22     5484.41    331.12 o 
  -3   1  23     3326.46     3075.77    237.31 o 
  -3  -1  22        2.66       70.74    101.95 o 
  -3  -1  21     7626.80     7797.76    352.48 o 
  -3  -1  20      281.91      266.54    127.65 o 
  -3   1  19      646.07      577.90    127.43 o 
  -3  -1  18      329.73      405.75    102.78 o 
  -3  -1  17     5011.50     5465.70    252.16 o 
  -3   1  16      104.31       73.95     69.84 o 
  -3   1  15     6147.65     5800.99    236.01 o 
  -3  -1  14      882.85      956.83    145.84 o 
  -3  -1  13     3985.13     3910.12    172.51 o 
   3   1 -13     3985.34     4048.93    194.81 o 
  -3   1  12      572.99      643.09    136.79 o 
   3  -1 -11    20138.55    19380.20   1011.35 o 
  -3   1  10      346.69      316.31     41.50 o 
  -3  -1   9     5453.40     5297.05    293.13 o 
   3   1  -8     1354.81     1437.61     88.78 o 
  -3  -1   7      828.17      689.89     59.49 o 
   3  -1  -6       31.77       35.48     19.55 o 
   3   1  -6      139.34      166.11     40.98 o 
   3  -1  -5    15958.84    16188.29    541.08 o 
   3  -1  -4     1973.13     2127.96     91.08 o 
   3   1  -3    17735.01    17821.45    803.05 o 
  -3  -1   2     3270.76     3073.95    108.47 o 
   3   1  -1     2367.86     2456.43     60.21 o 
  -3   1   1     2631.39     2487.97    188.30 o 
  -3   1   0     2854.33     2831.19     68.47 o 
  -3   1   0     4150.69     4566.93     98.67 o 
   3  -1   1     1176.60     1188.24     46.05 o 
   3   1   2     1653.97     1718.36     66.28 o 
   3   1   3     7092.83     7648.88    133.77 o 
  -3  -1  -4       28.50       60.70     26.36 o 
  -3  -1  -5     7902.93     7921.51    292.76 o 
  -3  -1  -6     4591.65     5011.45    173.26 o 
  -3   1  -7    20201.73    20898.72    626.89 o 
  -3   1  -8      108.74      285.05     30.46 o 
   3  -1   8    10110.94    11262.39    457.09 o 
  -3  -1  -9     1180.68     1332.59    246.13 o 
  -3   1 -10      248.05      258.72     56.86 o 
  -3   1 -11     7848.82     7044.13    459.61 o 
  -3   1 -12       49.49       44.28     24.52 o 
   3  -1  13     8861.15     8790.75   2889.02 o 
   3  -1  14     1192.65     1481.88    147.60 o 
   3   1  15      565.24      400.95    125.63 o 
   3   1  16      120.34      141.70     86.06 o 
   3  -1  16      154.36      214.73    114.83 o 
   3  -1  17    10205.17    10574.84    519.89 o 
   3  -1  18       57.03      106.42    101.22 o 
   3  -1  19     7549.99     7475.94    339.78 o 
   3  -1  20       43.34       37.94    103.01 o 
   3   1  21      152.38      -13.60    152.87 o 
   3   1  22        0.82      118.06    156.27 o 
   3  -1  23     2565.50     2653.42    617.30 o 
  -3  -2  23      292.37      302.00    113.07 o 
  -3   2  22        0.27      477.86    144.22 o 
  -3  -2  22        1.21      445.10    157.93 o 
  -3  -2  21      649.03      684.44    231.23 o 
  -3  -2  20       28.29     -101.79    134.08 o 
  -3   2  19     4130.51     4429.70    245.37 o 
  -3  -2  18      317.60      311.88     93.47 o 
  -3   2  17     3265.68     3342.32    195.93 o 
  -3   2  16      255.57      284.12     86.81 o 
  -3   2  15      238.41      215.83     84.36 o 
   3   2 -14      423.55      326.15     46.12 o 
  -3  -2  13    26429.71    24740.88   1740.65 o 
  -3   2  12      735.76      739.06    133.35 o 
  -3   2  11      128.77       82.46     38.79 o 
  -3   2  10     3809.48     4195.69    138.36 o 
   3  -2  -9    15832.51    15239.93    398.66 o 
   3   2  -8       16.06       18.78     29.78 o 
  -3  -2   7     7795.80     7492.27    212.58 o 
   3  -2  -6      768.36      754.78     53.03 o 
   3   2  -6     1413.61     1361.64     71.86 o 
   3  -2  -5     1692.23     1576.30     68.48 o 
   3  -2  -4     1188.45     1283.46     91.92 o 
  -3  -2   3    77703.25    76424.98   2258.67 o 
   3  -2  -2     1308.04     1212.82     71.75 o 
   3  -2  -1    35110.41    38373.99    314.93 o 
   3  -2   0    10084.84    10556.04    166.72 o 
   3  -2   1     4859.54     5167.50    183.34 o 
   3  -2   2     3150.03     3368.73    102.87 o 
   3  -2   3    32712.73    32812.77   1022.14 o 
   3  -2   4       67.26       83.44     28.36 o 
  -3  -2  -5     9201.08     9093.68    421.08 o 
  -3  -2  -6     3095.90     3159.55    123.99 o 
  -3  -2  -7     4376.22     4438.23    420.54 o 
  -3   2  -8      264.27      271.39     54.61 o 
   3  -2   8      667.44      762.87     86.10 o 
  -3  -2  -9    30523.75    30560.34   1988.49 o 
  -3  -2 -10     3226.48     3636.40    481.44 o 
   3  -2  11     1239.06     1113.44     72.12 o 
   3   2  12      659.58      613.83     60.27 o 
  -3  -2 -13    13004.95    13048.86   1586.13 o 
   3  -2  14        9.79       54.77     96.79 o 
   3  -2  15     6328.11     6681.96    438.12 o 
   3  -2  16      158.74      182.43     78.97 o 
   3   2  16      400.52      351.09    130.10 o 
   3  -2  17       12.86       71.94     91.50 o 
   3   2  18       21.76      158.25    116.91 o 
   3  -2  19      366.26      417.19    112.07 o 
   3   2  20        0.08      -41.23    102.24 o 
   3   2  21      517.17      536.41    170.35 o 
   3  -2  22      223.58      365.18    152.03 o 
   3  -2  23     5240.14     4831.12    310.06 o 
  -3   3  22      108.35      142.07    143.91 o 
  -3  -3  21     6609.38     6921.38    740.97 o 
  -3   3  20     1952.02     1974.26    425.38 o 
  -3  -3  19     1103.76     1166.69    145.60 o 
  -3  -3  18       90.11       94.31     81.93 o 
  -3   3  17     8829.23     8675.29    302.49 o 
  -3  -3  16      176.62      259.28     76.42 o 
  -3  -3  15     8170.37     8216.92    268.89 o 
   3   3 -14     2299.65     2434.15    189.51 o 
   3  -3 -13     1918.06     1928.46     95.56 o 
   3   3 -13     2861.87     2820.56    155.84 o 
   3   3 -12      761.20      746.06     70.15 o 
   3  -3 -11    10109.35     9790.38    518.37 o 
  -3  -3  10       90.76      117.18     40.49 o 
  -3   3   9      497.09      477.72     57.05 o 
   3  -3  -8      415.79      331.15     50.59 o 
   3  -3  -7     7228.59     7170.92    281.32 o 
   3   3  -6       26.25       20.13     19.77 o 
  -3  -3   6       35.56       19.67     32.58 o 
  -3  -3   5    22202.49    23471.50   1515.45 o 
   3   3  -4     8803.59     9552.84    481.49 o 
  -3  -3   3      318.03      315.28     35.12 o 
  -3  -3   2       66.74       88.26     17.66 o 
   3   3  -1     2744.64     3160.99    165.39 o 
  -3  -3   0        0.03        1.98     18.07 o 
   3  -3   0      200.19      205.43     43.89 o 
   3   3   1      173.26      179.42     29.07 o 
   3   3   2     1563.85     1634.79     72.36 o 
   3  -3   3        0.44       33.43     26.43 o 
   3  -3   4      105.00      130.73     35.51 o 
   3  -3   5     1943.21     2232.85     97.79 o 
   3  -3   6       14.33       -0.87     31.55 o 
   3  -3   7     8106.15     8202.21    445.64 o 
  -3   3  -8      717.07      631.27     59.40 o 
   3  -3   8      854.81      800.93     76.77 o 
   3  -3   9      868.17     1087.61    169.86 o 
  -3  -3 -10     2635.37     2875.33    358.99 o 
   3  -3  11    16797.45    16356.79    285.59 o 
  -3  -3 -12      107.38      111.49     43.66 o 
   3  -3  13     8135.04     8415.36   1052.45 o 
  -3  -3 -14      903.13      887.33     54.27 o 
   3  -3  14      940.41      858.72    128.89 o 
   3  -3  15       82.04      169.68     74.77 o 
   3   3  15     1874.60     2035.94    174.86 o 
   3  -3  16      648.34      637.39    110.36 o 
   3  -3  17     5279.79     5599.43    269.99 o 
   3   3  18        0.61      -49.25     88.75 o 
   3  -3  19     5163.41     5221.04    277.88 o 
   3  -3  20      400.84      351.53    119.63 o 
   3  -3  21       51.93       -7.89    158.05 o 
   3  -3  22       37.39      111.45    157.10 o 
  -3   4  21      639.60      661.35    195.12 o 
  -3   4  20      549.74      878.19    145.75 o 
  -3   4  19     3331.10     2983.14    331.09 o 
  -3   4  18      334.35      303.42     92.23 o 
  -3  -4  17     3799.89     3807.16    204.39 o 
   3   4 -16     1671.43      726.96    951.67 o 
  -3  -4  15     1261.91      731.84    634.07 o 
   3  -4 -14     1575.63      719.82    819.89 o 
   3  -4 -13     1088.03      180.05     44.60 o 
  -3  -4  13    20138.67    20064.85    830.61 o 
   3  -4 -12      438.20      263.81    266.62 o 
  -3   4  11        0.21        1.61     41.33 o 
   3   4 -10       63.40       35.96     45.86 o 
   3   4  -9     6191.08     6061.27    233.10 o 
  -3   4   8     2818.58     2654.11    102.00 o 
  -3  -4   7    17545.18    16967.48    801.59 o 
  -3  -4   7    31544.54    32194.73    401.91 o 
   3   4  -6       28.67       24.68      9.91 o 
   3  -4  -6       37.26       26.99     27.23 o 
   3  -4  -5     1974.07     2164.09    101.59 o 
  -3   4   4    14756.39    15861.44    580.70 o 
   3  -4  -3    67707.77    69325.87   1455.92 o 
  -3   4   2     2327.09     2509.11    186.14 o 
   3   4  -1    30915.13    31779.96    172.45 o 
  -3   4   1    61277.77    64886.02   5157.59 o 
  -3  -4   0     1747.56     1459.15     44.08 o 
  -3  -4   0     4768.05     4431.70    197.65 o 
  -3   4  -1     3485.80     3675.40    129.45 o 
   3  -4   2     1634.32     1715.76     83.51 o 
  -3   4  -3    30256.28    31084.84    794.91 o 
  -3  -4  -4      647.71      586.30     58.74 o 
   3  -4   5    10101.54     9849.80   1507.37 o 
   3   4   6     2690.01      295.42    905.63 o 
   3  -4   7     2713.03     2893.30    214.61 o 
  -3   4  -8     4115.46     4289.47    143.31 o 
   3  -4   8     4121.41     4507.01    191.07 o 
  -3   4  -9    24580.76    25874.66   2234.81 o 
   3   4  10     4221.70     4737.84    482.53 o 
  -3   4 -11     3837.25     3873.99    160.49 o 
   3  -4  12     7287.37     7503.12    205.70 o 
  -3  -4 -13    13650.54    14835.72   2284.83 o 
  -3  -4 -14     1302.96     1278.68    325.11 o 
  -3  -4 -15        3.87        0.24     34.67 o 
   3  -4  15     3155.10     3290.04    209.90 o 
   3  -4  16        5.86      104.69     73.19 o 
   3   4  16     1777.24     2210.60    213.98 o 
   3  -4  17        8.93      -25.83     87.22 o 
   3   4  18      249.46      287.01    111.98 o 
   3   4  19      514.33      468.49    119.47 o 
   3   4  20       18.56        5.76    104.03 o 
   3  -4  21      553.91      265.89    222.78 o 
   3  -4  22      819.97      746.48    159.20 o 
  -3   5  20     1948.79     2410.27    244.21 o 
  -3   5  19      402.13      329.07    130.78 o 
  -3  -5  18     1840.28     1853.94    157.14 o 
  -3  -5  17     9063.00     8934.04   1000.09 o 
  -3   5  16      326.51      371.06     85.68 o 
  -3   5  15     3149.59     3156.55    214.31 o 
  -3   5  14     6682.34     6783.62    211.16 o 
  -3   5  13     2128.85     2160.88    146.19 o 
  -3   5  12     1190.63     1030.47     87.38 o 
  -3   5  12     1198.68     1236.24    189.08 o 
  -3   5  11    10231.27     9912.67    355.36 o 
  -3   5  10      615.79      534.74     63.41 o 
   3  -5  -9     3683.07     3245.51    127.33 o 
  -3  -5   8     2356.91     1971.79    177.36 o 
  -3  -5   7      734.83      772.48     78.36 o 
  -3   5   7     4398.86     4210.02    162.54 o 
  -3  -5   6      203.42      167.50     59.09 o 
   3  -5  -5    11715.39    13973.87   1719.49 o 
   3  -5  -4     4970.04     1462.87   2669.85 o 
   3  -5  -3     5637.00     6025.97    390.46 o 
  -3   5   2      256.48      272.04     40.85 o 
  -3   5   1       45.52       92.09     32.19 o 
   3   5   0      446.56      495.84     34.46 o 
  -3   5   0      859.10      956.55    101.32 o 
  -3   5  -1     6588.01     7389.84    272.73 o 
  -3   5  -1    14920.95    17784.41    307.75 o 
   3   5   2     3500.22     3733.79    187.72 o 
   3  -5   3     3137.06      753.95   1539.31 o 
   3  -5   4      518.38      202.90    297.23 o 
  -3  -5  -5     2198.19      365.41    784.26 o 
   3  -5   6      282.81      170.90    143.65 o 
   3  -5   7     5248.68     2498.56   2728.11 o 
   3  -5   7     5717.26     6462.57    218.28 o 
   3  -5   8     3406.31     3560.15    135.83 o 
   3  -5   8     5356.51     4527.10   2003.31 o 
   3  -5   9     1415.87     1497.22    266.58 o 
  -3  -5 -10     2865.03     2713.91    737.17 o 
   3   5  11     9239.80     7011.84   2459.99 o 
   3  -5  12      277.22      150.42    133.55 o 
  -3  -5 -13     8173.53      611.95   2223.62 o 
   3   5  14     2470.90      295.54    956.86 o 
   3   5  15     1431.36     1364.72    156.50 o 
   3  -5  16     2625.62     2662.09    185.20 o 
   3  -5  17     6260.32     6533.26    288.88 o 
   3   5  18       25.14       -6.41     96.78 o 
   3  -5  19     2203.37     2284.59    368.46 o 
   3  -5  20     2273.45     1985.06    380.93 o 
   3  -5  21      293.86      381.31    140.92 o 
  -3   6  20      764.78      894.22    194.06 o 
  -3   6  19     1602.29     2002.60    221.97 o 
  -3   6  18       25.15      120.41    104.52 o 
  -3   6  17     1420.67     1369.36    167.43 o 
  -3   6  16     3174.97     2911.10    297.49 o 
   3  -6 -15      969.79      959.55     99.99 o 
   3  -6 -14     4788.66     4716.78    350.92 o 
  -3   6  13     9596.46     9365.99    303.53 o 
  -3  -6  12     2465.64     2331.87    186.00 o 
  -3  -6  12     3050.18     2973.29    175.40 o 
  -3  -6  11      686.64      558.69     64.98 o 
  -3   6  10     4608.40     4059.35    265.29 o 
  -3   6   9     3055.08     3056.89    152.83 o 
  -3  -6   8       19.39       20.50     54.21 o 
  -3  -6   8      127.80       74.74     66.81 o 
   3  -6  -7    10044.27    10167.68    282.90 o 
  -3  -6   7    20690.36    20796.46    535.97 o 
   3  -6  -6    13170.94    13329.44    826.20 o 
  -3  -6   5      911.66      971.19    119.13 o 
   3  -6  -4     8827.54     9245.65    642.47 o 
   3  -6  -3    23749.25    20982.50   3558.88 o 
  -3   6   2      580.87      381.46    277.95 o 
  -3  -6   1    27706.95     8538.00  14127.95 o 
  -3  -6   0     6783.86     6848.48    561.76 o 
  -3   6   0    16374.97     1890.13   5784.07 o 
  -3  -6  -1      223.84      159.27    111.62 o 
  -3   6  -1      384.73      472.40     81.70 o 
  -3  -6  -2    10162.77     7769.43   4133.89 o 
  -3   6  -3    11038.21    10808.88    299.98 o 
   3  -6   4       82.40       16.27     37.38 o 
   3  -6   5     6703.36      819.91   2371.35 o 
   3   6   6     8843.27     8884.29    229.61 o 
  -3   6  -7     1086.32     1331.21     96.88 o 
   3  -6   7    18136.65    17925.55    365.24 o 
  -3   6  -8     1266.97     1164.55    107.00 o 
   3  -6   9    11862.59    12029.72    680.58 o 
   3  -6  10    12234.78    12814.79   1318.80 o 
   3  -6  11     3294.49     3156.20    150.44 o 
   3  -6  12     2255.89     2084.72    141.64 o 
   3  -6  13     5881.82     6743.08   1106.75 o 
   3   6  14     1299.08     1531.53    147.58 o 
   3  -6  15     4914.11     5378.48    744.10 o 
   3   6  16      106.66      214.51    115.69 o 
   3  -6  17       37.74       71.73     81.27 o 
   3  -6  18      216.62      229.30     98.86 o 
   3   6  19        0.65       78.08    102.32 o 
   3   6  20       88.49       86.59    124.81 o 
  -3   7  19      469.62      640.16    150.30 o 
  -3   7  18     2373.37     2469.62    224.75 o 
  -3   7  17     6083.49     5828.32    311.25 o 
  -3  -7  16      547.07      590.88    104.28 o 
  -3   7  15     1533.16     1740.97    167.42 o 
  -3  -7  14     7829.33     6736.00   1221.56 o 
  -3   7  13     2343.53     2069.10    116.69 o 
  -3   7  12     2026.53     1704.97    212.98 o 
  -3  -7  12     2401.94     2413.75    233.60 o 
  -3   7  11     6656.39     6207.58    530.33 o 
  -3  -7  10     2311.03     2091.15    141.25 o 
  -3  -7   9      455.71      441.01     78.32 o 
  -3   7   8     3810.64     3849.64    183.15 o 
  -3  -7   8     7662.81     7438.52    217.35 o 
   3  -7  -7      622.63      555.80     92.25 o 
  -3  -7   7     1058.39     1115.01    139.89 o 
  -3  -7   6      495.27      420.73     84.79 o 
  -3  -7   5     3252.35     3612.98    227.95 o 
   3  -7  -4       11.27       -9.38     53.65 o 
   3  -7  -3      250.96      273.77     57.39 o 
  -3   7   2     2350.30     2553.93    106.93 o 
  -3   7   1     1166.77      815.92    775.85 o 
   3  -7   0       51.87       57.55     30.41 o 
  -3   7   0       60.42       31.94     48.94 o 
   3   7   1      485.58      539.70     53.30 o 
   3  -7   1      487.78      490.44     93.46 o 
  -3  -7  -2      331.86      296.15     53.07 o 
  -3  -7  -3      104.37      118.74     48.65 o 
   3  -7   4     1064.96      853.02    383.85 o 
   3  -7   5      625.80      715.74     83.93 o 
   3  -7   6      540.77      548.67     74.94 o 
   3  -7   7     4979.33     4904.46    339.40 o 
  -3   7  -7     5058.63     5181.80    215.72 o 
  -3  -7  -8     4136.46     4070.41    271.46 o 
   3   7   9      272.06      284.52     93.07 o 
   3  -7  10     4632.10     4563.70    542.15 o 
  -3   7 -11     2479.54     2128.55    150.36 o 
   3  -7  12      163.61      145.93     61.20 o 
  -3  -7 -13     2758.23     2786.68    277.88 o 
  -3  -7 -14     2063.11     2278.62    313.44 o 
   3   7  15     1507.56     1424.59    143.08 o 
   3   7  16     3596.52     3547.20    525.71 o 
   3  -7  17     5033.03     4857.60    617.45 o 
   3   7  18       48.69      -82.48    114.91 o 
   3   7  19     3053.08     2909.47    257.84 o 
  -3   8  18       84.66      105.22    110.15 o 
  -3   8  17     1061.72     1084.64    161.00 o 
  -3   8  16     3272.12     3191.14    236.83 o 
  -3   8  15     1045.11     1053.91    145.23 o 
  -3  -8  14     1934.11     1789.46    220.50 o 
  -3   8  13     8142.48     8732.71    515.15 o 
  -3   8  12      661.57      612.50    119.58 o 
  -3  -8  12     2162.33     2148.15    173.53 o 
  -3   8  11       15.00       47.00     75.96 o 
  -3  -8  11     4679.06     4279.50    206.89 o 
  -3  -8  10     2020.02     1862.23    360.64 o 
  -3  -8   9     1286.93     1269.56    119.06 o 
  -3  -8   8     2414.96     2318.46    165.98 o 
  -3  -8   8     5568.67     5207.65    189.50 o 
  -3   8   7     3693.00     3817.81    194.48 o 
  -3  -8   7     5826.34     5721.89    655.65 o 
  -3   8   6    14284.50    14341.46    540.49 o 
  -3  -8   5      142.74      111.42     64.71 o 
  -3  -8   4     3446.55     3551.62    247.24 o 
   3   8  -3    10019.00    10554.57    635.04 o 
  -3  -8   2     1710.65     1712.24     96.32 o 
   3   8  -1     9958.11    11337.73    785.23 o 
   3  -8   0    11423.72    11903.32    454.88 o 
   3  -8   0    22631.52    22970.12   4109.06 o 
   3   8   1      634.99      270.31    355.22 o 
   3  -8   1     1582.21     1737.79    149.10 o 
   3  -8   2     6186.47     1476.86   2635.61 o 
   3  -8   3     3718.68      542.03   1380.50 o 
   3  -8   4       71.95       41.69     51.47 o 
   3  -8   5     1062.48      960.35     99.52 o 
   3  -8   6    11426.32    11491.52    634.10 o 
  -3  -8  -7     1125.71     1254.31    149.91 o 
   3  -8   7    11770.80    11438.89    950.07 o 
  -3   8  -8     1720.91     1740.71    154.79 o 
   3  -8   9    13938.11    14939.20    690.26 o 
  -3  -8 -10     7236.47     6892.76    970.30 o 
  -3  -8 -11      997.30      829.85    156.20 o 
  -3  -8 -12     4945.31     4817.09    628.78 o 
  -3  -8 -13     5385.28     6418.62    421.07 o 
   3   8  14      607.95      613.72    112.37 o 
   3   8  15     1037.74     1159.92    204.55 o 
   3   8  16       91.96      155.11    112.66 o 
   3   8  17        0.37      -29.15    100.99 o 
   3   8  18       15.93       77.91    122.00 o 
  -3   9  17     2347.37     2108.99    214.53 o 
  -3   9  16      795.11      857.42    144.70 o 
  -3   9  15     1810.48     1954.51    252.06 o 
  -3  -9  14     3552.53     3674.99    233.30 o 
  -3   9  13     1911.29     1938.22    185.87 o 
  -3   9  12      990.25     1276.18    152.99 o 
  -3  -9  12      991.27      875.14    152.22 o 
  -3   9  11     4951.03     4811.44    546.91 o 
  -3  -9  10     1401.35     1248.14    136.15 o 
  -3   9   9      206.91      217.25     94.99 o 
  -3  -9   9      391.46      367.67     95.45 o 
  -3   9   8     3025.44     2696.56    181.76 o 
  -3  -9   8     5793.81     5262.22    224.37 o 
  -3   9   7      316.02      196.35     83.22 o 
  -3  -9   7      873.14      806.56    210.88 o 
  -3   9   6      750.01      741.89     98.48 o 
  -3   9   5       15.18      -73.27    108.50 o 
  -3   9   4     4660.40     4725.28    520.01 o 
  -3   9   3      770.12      749.13     91.32 o 
   3   9  -2      184.84      158.90     44.52 o 
  -3   9   1       27.90        9.95     71.72 o 
   3  -9   0      353.08      305.85     53.46 o 
  -3  -9   0      605.14      642.36     90.97 o 
   3  -9   1     1312.59     1278.55     92.22 o 
  -3  -9  -1     2303.72     2287.04    185.25 o 
   3  -9   2     1710.89      526.60    898.79 o 
  -3  -9  -3      513.07      521.18     76.89 o 
  -3  -9  -4      131.23       65.27     51.07 o 
   3   9   5     1953.80     2093.41    140.53 o 
  -3   9  -6        4.17      -38.66     58.69 o 
   3  -9   6      569.70      582.34    142.78 o 
  -3  -9  -7     4259.46     4009.93    549.07 o 
  -3   9  -7     4504.06     4744.49    297.32 o 
   3   9   8     4989.02     4937.58    745.26 o 
  -3   9  -9      663.70      728.39     98.15 o 
   3   9  10     5780.61     6057.06   1053.99 o 
   3  -9  11     2172.30     2005.31    142.24 o 
  -3  -9 -12      271.78      228.12     76.24 o 
   3   9  13      811.22      896.35    133.09 o 
  -3  -9 -14     4378.65     4825.18    537.43 o 
   3   9  15     1286.26     1467.13    192.27 o 
   3   9  16     2667.43     2828.13    234.07 o 
   3   9  17     1366.00     1244.82    181.65 o 
  -3  10  16     4080.60     3631.57    265.89 o 
  -3 -10  15      201.10      244.51    133.72 o 
  -3 -10  14     4393.25     4199.90    406.28 o 
  -3  10  13      439.43      497.24    131.76 o 
  -3 -10  13     2559.98     2481.97    208.95 o 
  -3  10  12     2201.47     2090.08    192.56 o 
  -3 -10  12     2493.33     2369.63    209.14 o 
  -3 -10  11       48.62       10.70     93.50 o 
  -3  10  10     3887.44     4297.80    353.90 o 
  -3 -10   9      182.60      264.42    138.32 o 
  -3  10   8       43.55       33.14     87.94 o 
  -3  10   7     2413.85     2564.49    179.81 o 
  -3 -10   7     5055.18     4883.42    267.27 o 
  -3 -10   6    18975.72    21737.21    496.80 o 
  -3 -10   5     1818.08     1961.07    170.69 o 
  -3 -10   4    11764.12    13128.02   1398.22 o 
   3  10  -3    11838.35    11763.44    895.39 o 
   3 -10  -2     1241.40     1355.97    109.67 o 
   3  10  -1     2966.94     3230.65    314.07 o 
   3 -10   0    16211.84    16556.62   2129.66 o 
  -3 -10   0    33438.61    41073.55    882.41 o 
   3  10   1       47.11       16.20     47.89 o 
   3 -10   1      644.44      739.09    193.39 o 
  -3 -10  -2     5625.57     5749.63    566.46 o 
   3 -10   3     4686.84      542.94   1570.52 o 
   3 -10   4     1470.43     1328.96    173.93 o 
   3  10   4     1470.86     1506.18    111.25 o 
   3 -10   5     1288.33     1089.75    201.24 o 
   3 -10   6     7515.60     7487.21    797.67 o 
   3  10   7       15.55       51.57     73.13 o 
   3 -10   7      919.78      834.76    173.09 o 
   3 -10   8     3119.63     3492.58    220.19 o 
   3 -10   9     2869.87     3150.08    330.38 o 
  -3 -10 -10     9539.38    11365.23    834.68 o 
   3  10  11      760.83      660.69    119.29 o 
   3  10  12     9237.75     8743.00    338.26 o 
  -3 -10 -13     3168.56     3082.72    219.41 o 
   3  10  14      318.65      479.86    151.28 o 
   3  10  15      820.38     1021.98    193.56 o 
   3  10  16      372.86      532.37    135.55 o 
  -3 -11  14     5687.96     6431.80    322.27 o 
  -3  11  13      246.25      156.73    114.50 o 
  -3 -11  13      246.91      102.64    144.26 o 
  -3  11  12     1394.66     1231.32    163.43 o 
  -3 -11  12     1398.50     1401.21    188.55 o 
  -3 -11  11      274.92      249.04    156.68 o 
  -3  11  10      834.80      808.75    141.75 o 
  -3  11   9        0.47      -43.32     99.91 o 
  -3  11   8     3272.02     4144.80    231.78 o 
  -3 -11   8     7911.30     7907.75    352.24 o 
  -3  11   7      854.89      873.26    125.73 o 
  -3 -11   7     1940.06     1993.00    209.25 o 
  -3  11   6      643.98      591.43    109.80 o 
  -3  11   6      741.91      705.75    166.31 o 
  -3 -11   5     1531.81     1798.08    174.71 o 
  -3 -11   4      729.89      906.56    158.56 o 
  -3  11   3     1609.46      338.92    690.88 o 
  -3 -11   2      591.04      260.60    262.93 o 
  -3  11   1     1367.53      688.60    642.07 o 
   3  11   0       21.45      -40.97     45.66 o 
  -3  11   0      150.74       54.07    112.83 o 
   3 -11   1      743.02      112.62    351.54 o 
  -3 -11  -1     1388.78     1498.19    190.18 o 
  -3  11  -2        3.30        0.95     64.07 o 
   3 -11   3      768.14      727.76    105.79 o 
   3  11   4     2043.34     1997.82    194.54 o 
   3  11   5      294.88      366.02    130.74 o 
  -3 -11  -6      103.86       87.31     74.02 o 
   3 -11   6     1360.25     1470.53    197.99 o 
   3  11   7       12.35      -27.50     75.39 o 
   3 -11   7      341.79      370.09    132.22 o 
   3  11   8     2351.86     2401.36    174.19 o 
  -3 -11  -8     3223.36     3620.48    242.89 o 
   3 -11   9       10.61       48.38    125.04 o 
   3  11  10     6746.00     7477.27    680.59 o 
   3 -11  11      559.04      614.78    130.35 o 
   3  11  12      345.21      296.69    112.87 o 
   3  11  13     1806.48     1606.54    251.48 o 
   3  11  14     6560.82     6935.82    351.94 o 
  -3  12  12     1461.95     1330.24    179.70 o 
  -3 -12  12     2239.66     1890.47    221.23 o 
  -3  12  11        0.08     -103.76    110.05 o 
  -3 -12  11      456.77      463.67    185.75 o 
  -3  12  10     1310.95     1397.00    173.90 o 
  -3 -12   9      303.43      203.94    116.31 o 
  -3  12   8       64.16       19.87     92.55 o 
  -3 -12   8      218.79       81.12    161.73 o 
  -3  12   7      162.20      245.12     94.04 o 
  -3 -12   7      176.38      169.98    149.06 o 
  -3  12   6     5804.96     6499.87    281.26 o 
  -3 -12   6    13868.87    15721.48    540.54 o 
  -3  12   5       20.51       27.97    133.37 o 
  -3 -12   4     7926.72     8546.79    466.14 o 
  -3 -12   3     1202.61     1276.41    210.87 o 
  -3  12   2      998.33     1021.50    133.26 o 
  -3  12   1      637.37      737.29    129.42 o 
  -3  12   0     6576.08     7538.51    248.02 o 
  -3  12   0    14843.51    17712.46    475.67 o 
  -3  12  -1       21.18       16.14     69.72 o 
  -3 -12  -1       33.38      156.69    139.04 o 
  -3  12  -2     6007.33     6968.86    281.37 o 
  -3 -12  -2    12752.19    13147.58    453.10 o 
   3 -12   3      539.12      460.40    118.93 o 
  -3 -12  -4      536.40      546.18    109.02 o 
   3  12   5       93.10       74.33     84.83 o 
   3  12   6     4723.15     4980.12    246.80 o 
   3 -12   6     8401.80     8768.86    409.38 o 
   3  12   7       12.96       38.28     83.11 o 
  -3  12  -7      384.74      341.52    134.36 o 
   3  12   8     1377.63     1336.61    138.11 o 
   3 -12   8     1410.32     1579.18    184.11 o 
  -3  12  -9      580.31      611.90    143.50 o 
   3  12  10     5306.31     5820.11    307.66 o 
   3  12  11      171.04      154.24    123.44 o 
  -3 -12 -12     4301.57     3808.19    249.48 o 
  -3 -13   9        3.71      -18.78    116.81 o 
  -3  13   8     2934.71     3063.24    277.17 o 
  -3 -13   8     5594.65     5170.59    330.44 o 
  -3  13   7      291.40      249.76    109.30 o 
  -3 -13   7      488.03      436.45    220.09 o 
  -3  13   6      147.81      101.48     99.35 o 
  -3 -13   6      150.03      197.33    118.71 o 
  -3 -13   5      393.14      553.29    145.70 o 
  -3  13   4     1036.70     1046.87    145.94 o 
  -3 -13   3      119.25       71.53     89.37 o 
  -3 -13   2      550.48      417.77    107.60 o 
  -3  13   1       45.83      140.29    123.84 o 
  -3  13   0       58.66       17.62    132.00 o 
  -3  13  -1       21.67       53.18     83.05 o 
  -3 -13  -1       37.07      119.22    159.41 o 
  -3  13  -2       16.77       36.51     94.99 o 
  -3 -13  -3       72.72        8.17    100.20 o 
  -3  13  -4      737.32      652.12    133.96 o 
  -3  13  -5       10.06        3.50    105.02 o 
  -3  13  -6       23.41       67.63     96.34 o 
   3 -13   6     1315.97     1442.51    244.37 o 
  -3 -13  -7      208.64      181.84    117.08 o 
  -3  13  -7      214.20      195.74    158.74 o 
  -3  13  -8     1648.37     1504.22    191.07 o 
  -3 -13  -9       85.51        9.64    152.70 o 
  -3 -14   4     7135.45     6242.77    345.22 o 
  -4   0  22    11310.31    11214.53    421.50 o 
  -4   0  20     3397.73     3500.43    238.55 o 
  -4   0  18     4631.25     4554.75    235.40 o 
  -4   0  16     4255.34     4556.28    219.25 o 
  -4   0  14        3.94        9.87     11.14 o 
   4   0 -14     1484.36     1485.06    137.80 o 
   4   0 -12     3765.43     3514.32    167.94 o 
   4   0 -10     2269.79     2303.05    154.94 o 
  -4   0   8        1.07       41.56     30.41 o 
  -4   0   6        7.44       10.33     34.60 o 
  -4   0   4    28676.01    27607.24    283.87 o 
   4   0  -2    29267.59    31977.93    278.28 o 
  -4   0   0    24498.37    23507.24    410.57 o 
  -4   0  -2      101.10       74.35     24.87 o 
   4   0   4    18664.89    18291.85    426.44 o 
   4   0   6   103464.89   110283.23    700.77 o 
   4   0   8    18864.43    24438.80    376.15 o 
   4   0  10     7775.13     7701.51    237.24 o 
   4   0  12    11241.44    10982.14   2197.67 o 
  -4   0 -14     1521.52     1465.53     51.29 o 
   4   0  14     2517.94     2662.80    189.33 o 
   4   0  16     4378.40     4477.68    239.31 o 
   4   0  18    11350.17    11265.24    395.39 o 
   4   0  20     2622.99     2583.38    244.11 o 
   4   0  22     2663.58     3028.44    257.00 o 
  -4   1  23      222.92      411.53    125.80 o 
  -4   1  22      168.21      311.06    143.18 o 
  -4  -1  21      611.61      846.35    171.17 o 
  -4   1  20     2549.25     3043.77    222.14 o 
  -4   1  19      959.30      922.28    130.27 o 
  -4  -1  18     6043.41     6083.03    266.25 o 
  -4   1  17      173.74      142.59     79.23 o 
  -4   1  16     1421.12     1420.22    133.14 o 
  -4   1  15     1233.12     1260.27    144.63 o 
  -4  -1  14     9341.79     7424.64    246.95 o 
   4   1 -14    19039.37    18307.23    632.13 o 
  -4  -1  13       97.77      170.12     49.23 o 
   4   1 -12     9432.89     8920.09    256.63 o 
  -4   1  11     1408.89     1395.38     87.14 o 
  -4  -1  10     3662.34     3564.91    323.58 o 
  -4  -1   9       85.80       78.76     44.44 o 
  -4  -1   8    26960.68    27112.21    844.56 o 
  -4   1   7     4750.77     4638.18    168.29 o 
   4  -1  -6    31829.97    33064.58    948.98 o 
   4  -1  -5     8154.94     8450.75    369.00 o 
   4   1  -4    14100.99    12905.19    361.57 o 
   4  -1  -3     1119.39     1056.27     89.92 o 
   4   1  -2    98053.84   104140.74   2481.00 o 
   4   1  -1    13592.20    13511.85    166.29 o 
   4  -1  -1    23498.94    24291.13   1129.23 o 
   4  -1   0     2339.40     2114.09     65.59 o 
  -4   1   0     3318.64     3272.83     97.22 o 
   4  -1   1      333.00      349.94     33.12 o 
   4   1   2       13.58       19.81     19.34 o 
   4   1   3       41.94       57.89     34.80 o 
   4  -1   4     7669.38     7679.06    161.65 o 
   4   1   5     3234.15     3439.51    118.69 o 
   4  -1   6     5358.12     5335.29    145.06 o 
   4  -1   7     9927.76    10651.61    224.87 o 
   4   1   7    10514.89    11608.65    242.42 o 
  -4   1  -8    53200.18    51255.53   7879.07 o 
   4  -1   9     8373.37     9250.97    851.79 o 
  -4  -1 -10     8766.71     8764.36    204.82 o 
  -4  -1 -11     3951.83     4241.58    151.82 o 
  -4   1 -12     4651.47     4883.95    164.71 o 
  -4   1 -13      791.33      733.56     38.23 o 
   4   1  13     1132.53     1150.47    133.82 o 
   4  -1  14      215.29      920.93    244.27 o 
   4   1  15       22.77       25.07     77.11 o 
  -4  -1 -16     2526.76     2217.21    168.05 o 
   4   1  17      207.59      438.54    117.05 o 
   4  -1  18       32.76       87.82    109.13 o 
   4  -1  19       16.98        5.49    101.10 o 
   4   1  20     4519.39     4742.72    297.18 o 
   4   1  21      238.39      233.25    148.70 o 
   4   1  22     2197.29     2514.46    390.11 o 
   4  -1  23      232.25      341.14    134.98 o 
  -4  -2  22     7274.48     7399.05    384.97 o 
  -4  -2  21      117.79      200.34    127.91 o 
  -4  -2  20     1161.89     1025.26    149.51 o 
  -4   2  19      303.38      255.65    102.48 o 
  -4   2  18     1510.78     1510.59    147.63 o 
  -4   2  17      127.79      185.35     79.80 o 
   4   2 -16    10571.42    10268.84    468.45 o 
   4   2 -15      205.27      188.81     45.29 o 
  -4   2  14     1849.85     1616.76     91.79 o 
  -4  -2  13      570.43      558.62     76.39 o 
   4  -2 -12     6792.59     6480.25    346.17 o 
  -4   2  11      105.23       41.21     42.54 o 
   4   2 -10     1129.83     1010.89     90.17 o 
  -4   2   9       87.31       68.32     44.59 o 
   4  -2  -8       64.54       66.48     35.37 o 
   4  -2  -7      678.05      688.30     66.21 o 
  -4  -2   6     1312.03     1308.87    131.53 o 
   4   2  -5     1009.65     1035.94     72.90 o 
   4   2  -4      715.00      735.63     46.73 o 
  -4  -2   3      987.90     1037.65     61.24 o 
   4  -2  -2    20264.40    23033.28   2784.50 o 
  -4   2   1       44.26       72.07     35.89 o 
   4  -2   0     6871.00     6772.44    145.13 o 
   4  -2   1      124.42      129.41     33.02 o 
   4  -2   2    12296.93    12619.50    392.86 o 
   4   2   3      415.41      432.25     42.49 o 
  -4   2  -4      456.84      522.38     52.06 o 
  -4  -2  -5     6504.80     6618.68    163.99 o 
  -4  -2  -6    20867.91    21390.92    756.00 o 
  -4  -2  -7      692.36      677.69     93.68 o 
   4  -2   7     1172.24     1120.51     96.38 o 
  -4  -2  -8    10474.51    11195.26   2368.30 o 
  -4  -2  -9     2950.65     2944.07    306.21 o 
  -4   2 -10     4858.56     4412.23    288.94 o 
  -4   2 -11     1228.05     1134.00     87.36 o 
   4  -2  12    24072.29    26443.16    466.17 o 
  -4  -2 -13      200.41      193.57     33.38 o 
   4   2  13     1432.42     1646.69    146.76 o 
  -4  -2 -14     4770.95     4347.13    199.97 o 
   4   2  14     4777.84     5506.38    250.51 o 
   4  -2  15      259.64      294.93     79.68 o 
   4   2  15      586.80      567.21    132.32 o 
   4   2  16      208.87      254.65     95.29 o 
   4   2  17      180.42      236.63     96.61 o 
   4   2  18     5068.29     5327.20    279.60 o 
   4   2  19       11.59       71.06    101.14 o 
   4  -2  19       31.77       15.35    131.83 o 
   4  -2  20     2018.39     2052.58    218.62 o 
   4  -2  21       63.98      102.52    144.27 o 
   4   2  22     1288.74     1457.31    204.37 o 
  -4   3  22       57.97       57.43    159.22 o 
  -4  -3  21     1045.54     1088.98    454.75 o 
  -4  -3  20     3276.65     3361.26    860.77 o 
  -4   3  19      493.07      438.58    107.00 o 
  -4  -3  18     7904.80     7474.91    347.13 o 
  -4   3  17      186.81      330.40     90.78 o 
   4   3 -16     3202.10     2922.33    206.24 o 
   4   3 -15     1900.34     1928.98    178.98 o 
  -4   3  14    14306.48    12521.19   1133.19 o 
  -4   3  13       21.84       17.77     43.32 o 
   4  -3 -12     7377.29     6790.62    388.80 o 
   4   3 -11     2165.42     2064.37    112.83 o 
   4   3 -10     5675.55     5458.58    212.48 o 
   4  -3  -9      134.60      133.53     39.32 o 
  -4  -3   8    33010.31    32733.64   1144.13 o 
   4  -3  -7     1076.41     1122.75     76.88 o 
   4   3  -7     3737.87     3860.34    118.99 o 
  -4  -3   6     7014.46     6936.00    410.13 o 
   4  -3  -5    11038.49    11555.44    555.69 o 
  -4  -3   4    52607.01    52969.93   1269.17 o 
   4   3  -3      207.20      229.80     43.17 o 
   4   3  -2    61057.80    59542.19   5692.97 o 
   4  -3  -1     1514.65     1459.85     79.81 o 
   4   3   0     7985.95     7832.53    173.16 o 
   4   3   1      949.38      934.84     62.00 o 
   4   3   2     7033.92     6905.70    148.76 o 
   4  -3   3     4612.57     5109.70    141.82 o 
   4  -3   4    23637.44    24948.50    611.80 o 
   4  -3   5     4569.12     4800.68    273.56 o 
   4  -3   6      580.64      419.53    392.72 o 
  -4   3  -7      422.33      430.38     56.09 o 
  -4  -3  -7      993.89     1040.48    105.31 o 
  -4  -3  -8    35909.84    37810.95   7261.38 o 
  -4  -3  -9      304.24      435.60     66.51 o 
   4  -3  10      994.86      956.24     84.84 o 
   4  -3  11      564.49      540.33     71.28 o 
   4   3  12     7916.72     8470.93    273.59 o 
  -4   3 -13      123.84      143.52     61.30 o 
  -4  -3 -14      582.60      565.60     51.67 o 
   4   3  14     4565.11     4558.61    366.31 o 
   4  -3  15        2.26      -11.66     38.89 o 
   4   3  15       21.00      -42.93    118.49 o 
   4  -3  16     2259.91     2340.72    179.61 o 
   4  -3  17        2.02      162.28    103.15 o 
   4  -3  18       17.83       22.04    100.23 o 
   4   3  19      113.95      188.80    116.00 o 
   4  -3  19      154.14       50.95    134.37 o 
   4   3  20     3298.54     3343.76    259.71 o 
   4   3  21      433.89      415.30    198.75 o 
   4  -3  22     4590.59     3893.00    266.28 o 
  -4   4  21     1176.35      993.37    175.71 o 
  -4  -4  20      918.39      832.97    154.87 o 
  -4  -4  19      313.26      269.49     97.78 o 
  -4   4  18     1189.20     1259.88    134.00 o 
  -4   4  17       19.39      105.53     82.24 o 
   4   4 -16     6303.17     5798.08    386.67 o 
   4  -4 -15     1935.45     1807.56    119.96 o 
   4  -4 -14      527.18      529.61     66.55 o 
  -4  -4  14      864.95      791.98     91.20 o 
   4   4 -13      604.87      690.42     77.56 o 
  -4  -4  12     3448.47     3249.01    136.21 o 
  -4   4  11      197.56      163.91     48.07 o 
   4  -4 -10      971.04      849.04    118.01 o 
   4  -4  -9      475.10      220.49    164.54 o 
  -4  -4   8     2343.40      562.39   1144.87 o 
   4  -4  -8     5289.72     5666.88    220.73 o 
   4   4  -7     1918.58     1960.09     63.70 o 
  -4   4   7     6129.34     1077.86   2759.03 o 
   4  -4  -6      618.96      478.91    334.77 o 
   4  -4  -5      246.02      212.56    125.51 o 
  -4  -4   4      964.48      792.83     88.99 o 
   4  -4  -3     1695.21     1707.48     76.22 o 
   4   4  -2     2487.82     2560.49     54.23 o 
   4  -4  -2     6437.95     7286.59    555.00 o 
  -4   4   1    10053.85    10666.12    273.36 o 
  -4  -4   0    12681.84    13205.92    590.72 o 
  -4   4  -1       82.97      104.12     33.95 o 
   4  -4   2    11154.71    11641.25    394.40 o 
   4   4   3     7788.73     7894.89    182.70 o 
   4  -4   4      247.70      137.14     93.64 o 
  -4   4  -5     3868.36     1299.18   1906.99 o 
   4   4   6    18519.59     6954.21   9037.52 o 
  -4   4  -7      332.30      275.88     51.41 o 
  -4  -4  -7      491.99      421.00     73.60 o 
  -4   4  -8    13748.37    16040.71   1062.32 o 
   4  -4   9     1938.86     2075.48    205.18 o 
   4  -4  10    12608.05    12447.59    334.23 o 
  -4   4 -11     2961.49     2845.25    136.05 o 
  -4  -4 -12    14871.59    14753.06   1181.21 o 
  -4  -4 -13     3590.47     3860.67    227.06 o 
  -4   4 -14     3007.86     2811.89    112.90 o 
   4   4  14     3761.46     3564.65    323.83 o 
  -4  -4 -15     1961.98     1918.18    124.89 o 
   4   4  16     1559.48     1431.28    170.79 o 
   4   4  17      985.34      958.10    139.02 o 
   4  -4  18     4411.41     4179.13    249.08 o 
   4  -4  19       22.58      -22.67    106.20 o 
   4   4  20     2540.43     2506.62    442.60 o 
   4  -4  21       43.20      -13.69    162.23 o 
   4  -4  22     1168.50      994.30    162.53 o 
  -4   5  20     1516.94     1636.45    198.86 o 
  -4   5  19      991.53     1141.43    162.13 o 
  -4  -5  18     9701.76     9437.29   1468.60 o 
  -4   5  17     1060.10     1130.59    121.69 o 
  -4  -5  16     2693.08     2646.21    143.48 o 
  -4   5  15     5596.80     5990.25    205.91 o 
  -4  -5  14     6434.04     6205.53    469.42 o 
  -4   5  13       92.41      115.12     75.03 o 
  -4  -5  13      686.52      646.76     81.18 o 
   4   5 -12     3464.14     3278.34    150.59 o 
   4   5 -11     3959.57     3796.72    203.36 o 
  -4  -5  10     1686.43     1557.25    133.57 o 
  -4   5   9      428.67      399.92     56.30 o 
  -4  -5   8    21842.70    19847.48    150.76 o 
  -4   5   8    46782.42    46929.23    939.70 o 
   4  -5  -7     2839.32     2933.30    140.85 o 
  -4  -5   6    17050.14    19267.80   1361.71 o 
   4  -5  -5    13449.41    13606.90   1763.85 o 
  -4   5   4     7323.06     7296.21    288.89 o 
  -4   5   3     2091.35      493.14   1017.08 o 
   4  -5  -2    55796.61    58886.79   8399.65 o 
  -4  -5   1     8250.09     1881.93   3778.39 o 
  -4   5   0     3657.60      566.98   1477.70 o 
  -4   5   0     5990.29     5778.07    438.85 o 
   4  -5   1     9686.22     1373.66   3585.62 o 
   4  -5   2     6604.63      754.97   2243.75 o 
  -4   5  -3     2183.15     1838.42    754.22 o 
   4   5   4     3576.40     3580.15    143.95 o 
   4   5   5      781.74      376.77    458.31 o 
   4  -5   6      820.26      808.71     78.24 o 
  -4   5  -7     4035.50     4171.66    156.93 o 
  -4  -5  -7     5048.57     5281.28    203.58 o 
  -4  -5  -8    37546.63    42987.98   3074.04 o 
  -4  -5  -9     1633.17     1885.21    213.60 o 
  -4  -5 -10     3537.80     3274.66    189.62 o 
  -4   5 -11     2608.97     2487.68    131.04 o 
  -4  -5 -12     1724.11     1765.47    235.62 o 
  -4  -5 -13      214.90      303.63     83.44 o 
  -4   5 -14       54.92       98.80     52.11 o 
   4   5  14     3200.44     1969.03   1310.04 o 
   4   5  15       40.64       -7.12     55.95 o 
  -4  -5 -16      391.76      125.71    228.04 o 
   4   5  17      522.75      559.83    122.39 o 
   4   5  18      210.82      112.66     97.50 o 
   4  -5  19      374.87      293.87    115.12 o 
   4   5  20     1835.37     1740.50    344.84 o 
   4  -5  21      809.93      609.11    157.02 o 
  -4   6  19     2200.60     2153.01    216.32 o 
  -4   6  18     2356.97     2504.93    216.92 o 
  -4   6  17      178.23      160.63    106.76 o 
  -4  -6  16     2520.71     2394.37    241.41 o 
  -4  -6  15      833.34      693.47     91.71 o 
  -4  -6  14      113.25      123.20     75.17 o 
  -4  -6  13      917.24      834.15    112.05 o 
  -4   6  13     2307.29     2265.10    116.11 o 
  -4  -6  12     1072.56     1089.50     92.08 o 
   4  -6 -11      596.20      531.38     63.28 o 
   4  -6 -10        9.47       30.82     59.96 o 
  -4  -6   9       70.03       68.29     56.69 o 
   4  -6  -8     1283.84     1205.58    118.37 o 
  -4  -6   8     1950.14     1904.40    126.22 o 
   4  -6  -7       68.63       65.47     73.02 o 
  -4  -6   6       52.40       82.86     72.29 o 
   4  -6  -5      126.95      141.27     46.21 o 
   4  -6  -4      113.73       68.14     39.01 o 
  -4   6   3      189.71      143.01     54.05 o 
  -4   6   2     1136.96     1383.96    110.45 o 
   4   6  -1     1473.09     1421.75     45.40 o 
   4  -6  -1     3764.86      934.61   1832.65 o 
   4  -6   0     6818.36     4307.74   3267.80 o 
  -4   6   0    17273.71    17908.11    912.93 o 
  -4   6  -1      642.90      720.77     58.35 o 
  -4  -6  -2     6922.60     7279.70    219.86 o 
   4  -6   3     3213.29     3285.78    165.02 o 
   4  -6   4       99.68       26.61     39.43 o 
   4   6   5     4599.76     4046.93   1416.92 o 
  -4   6  -6    11197.57      895.16   3335.05 o 
   4  -6   7     1327.20     1307.04    113.18 o 
   4  -6   8     7292.66     7387.13    774.75 o 
  -4   6  -9    16400.18    17064.20   2233.28 o 
  -4   6 -10     8635.62     8380.74    391.42 o 
   4   6  11      611.37      568.15     98.59 o 
  -4   6 -12    10250.25    10641.29   1434.89 o 
  -4   6 -13     1266.05     1374.74    195.86 o 
   4  -6  14     3923.27     4186.78    779.02 o 
   4  -6  15     3712.41     3625.10    189.34 o 
   4   6  15     5468.05     5834.11    311.16 o 
   4   6  16     1708.60     1742.73    178.18 o 
   4   6  17      396.53      439.22    109.30 o 
   4   6  18     3491.44     3230.71    480.74 o 
   4   6  19      809.07      825.41    218.93 o 
   4   6  20     1324.18     1504.60    230.58 o 
  -4   7  19      763.75      826.92    156.67 o 
  -4   7  18     4964.33     4797.73    293.86 o 
  -4   7  17     3035.09     3107.57    237.67 o 
  -4  -7  16      950.50      928.77    173.28 o 
  -4  -7  15     5516.68     6018.99    255.27 o 
  -4   7  14     3974.85     4264.38    496.70 o 
  -4   7  13       35.49       95.43     89.98 o 
  -4   7  13       57.52      -28.74     93.24 o 
  -4  -7  12      294.80      345.01    106.11 o 
  -4   7  11     4940.55     4659.51    205.60 o 
  -4   7  10      833.18      754.22     97.72 o 
  -4   7   9     1430.42     1340.44    122.75 o 
  -4  -7   9     2609.00     2294.34    136.18 o 
  -4   7   8     6955.86     6943.09    255.66 o 
  -4  -7   8    17125.36    16266.66    341.71 o 
  -4   7   7    12930.66    13358.88    677.08 o 
  -4  -7   6     2872.88     3043.89    340.60 o 
  -4   7   5    19271.72    19490.93   1902.44 o 
   4  -7  -4    12650.01    12433.17    271.11 o 
  -4   7   3     2335.04     2300.99    139.33 o 
  -4   7   2    25857.37    27767.65    832.18 o 
   4   7  -1     4004.00     4210.49     91.32 o 
   4  -7  -1    11646.65    12367.25   1443.64 o 
  -4  -7   0     2606.37     2678.75     97.09 o 
   4  -7   0     5058.27     4971.35    236.85 o 
  -4  -7  -1     6287.61     1063.26   2519.10 o 
   4  -7   2     4156.20      684.97   1718.60 o 
   4  -7   3        7.38      -19.72     45.09 o 
   4  -7   4     8042.42     7692.48    908.19 o 
   4  -7   5     1548.52     1590.39    116.39 o 
  -4  -7  -6      588.83      634.71     91.85 o 
   4  -7   6     4115.65     4335.33    200.84 o 
  -4  -7  -7     2198.97     2089.33    142.08 o 
   4  -7   7     4482.80     4574.58    197.00 o 
  -4  -7  -8     9969.34    10934.10   1034.87 o 
  -4   7  -9     6218.88     6309.81    843.83 o 
   4  -7  10     3791.51     3553.91    202.91 o 
   4   7  11     3606.57     3157.93    463.91 o 
   4  -7  12      388.47      358.29    113.75 o 
   4  -7  13      148.58      172.53     88.41 o 
   4   7  14     1264.55     1263.29    145.20 o 
  -4  -7 -15       68.62       81.28     65.97 o 
   4   7  15      951.04     1051.81    179.97 o 
  -4  -7 -16      625.87      589.63    105.42 o 
   4   7  17     2093.35     1910.40    237.80 o 
   4   7  18        8.84       58.51    122.40 o 
   4   7  19     1113.86     1076.80    180.91 o 
  -4   8  18      182.53      184.36    113.86 o 
  -4   8  17      442.20      245.02    115.89 o 
  -4  -8  16     1671.56     1558.00    159.19 o 
  -4  -8  15     1771.16     1670.38    161.39 o 
  -4   8  14      408.01      569.89    134.43 o 
  -4   8  13     3658.20     3921.44    238.25 o 
  -4  -8  13     4036.01     4300.48    222.51 o 
  -4  -8  12     1167.04     1120.81    134.21 o 
  -4  -8  12     1168.26     1095.50    131.89 o 
  -4   8  11      871.38      770.54    110.69 o 
  -4  -8  10     2404.16     2132.01    270.63 o 
  -4   8   9       27.48      -47.48     81.96 o 
  -4  -8   9      465.00      410.48    110.98 o 
  -4   8   8      297.08      232.69     90.37 o 
  -4  -8   8      512.01      481.31     91.59 o 
  -4   8   7     3545.47     3649.87    202.19 o 
  -4   8   6      282.53      360.27    108.06 o 
   4  -8  -5       75.08       60.71     59.58 o 
   4  -8  -4     2455.07     2716.76    158.88 o 
  -4   8   3      233.57      180.85     65.36 o 
   4  -8  -2       49.26        8.84     37.09 o 
   4   8  -1     1463.97     1757.49     69.28 o 
   4  -8  -1     3272.89     3618.07    147.40 o 
  -4   8   0      848.20      738.48     78.85 o 
  -4  -8   0     2477.17     2237.68    159.16 o 
   4   8   1       16.96      -10.07     39.25 o 
   4   8   2     1462.01     1443.30    121.96 o 
  -4  -8  -3     1654.32      509.68    812.82 o 
   4  -8   4     1057.93     1186.70    184.53 o 
   4  -8   5     3433.13     3432.69    171.23 o 
   4   8   6     6436.87     6454.68    305.27 o 
   4  -8   6     6448.85     6553.38    282.24 o 
  -4  -8  -7       43.42      -45.30     66.00 o 
  -4  -8  -7       67.95       56.95     79.28 o 
   4   8   8     5855.17     6224.15    957.34 o 
  -4   8  -9    10183.35    10011.07   1330.19 o 
  -4  -8 -10      195.63      202.07     70.38 o 
   4  -8  11     2907.93     2775.87    236.12 o 
   4  -8  12     7852.53     8212.97    650.30 o 
   4   8  13     1919.08     2197.65    402.74 o 
   4  -8  14      210.82      240.35     69.28 o 
   4   8  14      584.60      601.81    129.44 o 
   4   8  15     3785.23     3742.71    403.24 o 
   4   8  16      622.70      580.21    111.32 o 
   4   8  17      718.58      576.38    146.48 o 
   4   8  18     1231.96     1173.93    191.37 o 
  -4   9  17     4381.13     4296.68    287.11 o 
  -4   9  16      391.93      425.99    172.80 o 
  -4  -9  15     4781.50     5161.09    368.64 o 
  -4  -9  14     6866.06     7019.13    322.36 o 
  -4   9  13      762.95      711.24    142.90 o 
  -4  -9  13     1291.80     1256.17    158.89 o 
  -4  -9  12     1177.10     1332.91    153.81 o 
  -4   9  11     8527.98     8590.04    650.89 o 
  -4   9  10      391.45      355.69     93.47 o 
  -4  -9   9     5421.24     5580.25    291.46 o 
  -4  -9   9    10589.71     8783.36    248.03 o 
  -4   9   8     6053.54     6227.18    264.73 o 
  -4  -9   8    12085.40    10639.35   1129.66 o 
  -4   9   7     3867.33     3720.32    374.35 o 
  -4  -9   6     1957.88     2112.79    218.90 o 
  -4  -9   5    15756.58    16895.20   1561.74 o 
  -4   9   4     3606.25     3747.12    196.15 o 
  -4   9   3     1170.22     1057.89    117.48 o 
   4   9  -2     7341.69     7131.56     94.98 o 
  -4  -9   2    12937.67    14772.29    805.43 o 
   4   9  -1     2062.82     2264.85     82.78 o 
  -4  -9   1     3585.81     3815.75    413.14 o 
   4   9   0      846.14      735.30     80.61 o 
  -4  -9   0     2559.08     2606.13    189.03 o 
   4  -9   1     7351.05     7714.86    598.02 o 
   4  -9   2     4425.53      690.14   1802.51 o 
   4  -9   3     2453.04     2465.61    234.75 o 
   4  -9   4     2082.75     1928.22    184.45 o 
   4  -9   5     1035.01      982.53    109.57 o 
  -4  -9  -6      476.74      512.67     84.20 o 
  -4   9  -6     7060.77     7476.44    299.92 o 
   4  -9   7     1495.85     1486.88    172.96 o 
   4  -9   8     5323.96     5993.76    542.43 o 
   4  -9   9     4051.19     4315.42    744.67 o 
  -4  -9 -10      454.42      449.71     92.25 o 
   4  -9  11     3984.36     4106.00    496.94 o 
   4  -9  12      443.75      384.63     96.31 o 
  -4  -9 -13     1050.88      903.75    315.70 o 
  -4  -9 -14      550.15      594.33    149.78 o 
   4   9  15      130.86       70.27    104.31 o 
  -4  -9 -15      757.91      588.38    139.17 o 
   4   9  16       76.86       98.58    116.73 o 
   4   9  17      779.88      683.32    158.55 o 
  -4  10  15     1899.65     1860.68    190.79 o 
  -4  10  14      471.63      364.62    153.84 o 
  -4  10  13     2288.70     2164.78    198.56 o 
  -4 -10  13     3271.90     2892.20    218.72 o 
  -4  10  12       98.69      -72.94    103.09 o 
  -4 -10  11       29.41      -41.25    129.95 o 
  -4  10  10      199.59      127.17     99.48 o 
  -4  10   9      448.42      335.75    111.67 o 
  -4 -10   9      705.24      524.75    152.60 o 
  -4  10   8      756.10      690.24    121.95 o 
  -4 -10   8      889.73      741.57    147.93 o 
  -4 -10   7       25.25      -76.24    122.93 o 
  -4  10   6      285.34      260.74    112.46 o 
  -4 -10   5      251.76      243.32     97.75 o 
  -4  10   4       82.00      113.86     83.43 o 
  -4  10   3     4097.32     4270.79    284.11 o 
  -4  10   2      838.87      788.00    104.88 o 
   4  10  -1     2639.65     2650.22    250.87 o 
  -4  10   1     5518.05     5749.04    809.75 o 
  -4  10   0       81.66       38.37     48.37 o 
  -4 -10   0      193.20      203.65    123.06 o 
   4  10   1      156.18      141.42     57.43 o 
  -4  10  -2      813.40      727.30     97.86 o 
  -4 -10  -3     5224.50     5409.45    580.52 o 
   4 -10   4       73.11       30.15     58.29 o 
   4  10   5     3368.26     1451.77   1551.98 o 
   4  10   6     1837.62     1743.92    167.63 o 
   4 -10   6     1849.72     1992.83    187.83 o 
   4  10   7      900.41     1017.70    115.31 o 
  -4 -10  -7     1074.56     1180.40    159.22 o 
   4  10   8     1520.07     1585.14    170.39 o 
   4 -10   9    12270.09    13355.33    623.06 o 
   4 -10  10      735.16      759.86    127.97 o 
  -4 -10 -11     5118.50     5111.82    386.53 o 
  -4 -10 -12     3519.89     3641.43    330.11 o 
   4  10  13     6158.38     6254.77    302.52 o 
   4  10  14      663.39      757.48    171.10 o 
  -4 -10 -15     6011.92     5536.77    361.43 o 
   4  10  16      495.05      474.71    134.00 o 
  -4 -11  14     1596.19     1709.14    408.25 o 
  -4  11  13      438.80      283.78    113.01 o 
  -4 -11  13      756.90      487.36    158.18 o 
  -4  11  12       87.96       11.86    101.40 o 
  -4 -11  11     3867.84     3474.25    434.42 o 
  -4  11  10        1.29       23.58     97.79 o 
  -4  11   9     1937.30     2078.28    185.55 o 
  -4 -11   9     4203.58     3947.15    262.06 o 
  -4  11   8      185.78      195.33    103.30 o 
  -4 -11   8      676.12      704.00    173.26 o 
  -4  11   7     5777.65     6224.12    298.58 o 
  -4 -11   6      859.05      997.96    152.25 o 
  -4 -11   5    17557.39    19476.96   1652.08 o 
  -4 -11   4      331.44      297.08    100.00 o 
  -4  11   3     5154.46     5185.56    249.70 o 
  -4 -11   2     2219.41     2441.28    270.46 o 
   4  11  -1     3076.10     2792.99    110.63 o 
  -4  11   1     5086.19     5571.95    258.69 o 
  -4  11   0       39.93      -29.63     52.80 o 
  -4 -11   0       80.01      273.15    132.81 o 
   4  11   1     8449.29      674.47   2477.20 o 
  -4 -11  -1    17631.37    17530.31    491.15 o 
   4  11   2      316.41      341.27     79.62 o 
  -4  11  -3      607.32      684.53    100.44 o 
   4  11   4      114.82       55.55     77.22 o 
   4  11   5     1433.58     1463.75    126.73 o 
   4 -11   5     9478.27    10433.25    417.26 o 
   4  11   6       58.16       37.54     76.43 o 
   4 -11   6      360.09      267.94    142.73 o 
   4 -11   7     2618.44     2868.51    212.41 o 
   4  11   8      415.25      310.23    139.21 o 
   4  11   9     2890.04     3174.70    275.10 o 
   4 -11  10      317.20      281.54    111.02 o 
   4  11  11     4160.40     4003.75    321.89 o 
   4 -11  12      345.20      330.28    161.68 o 
  -4 -11 -13      710.69      766.23    148.65 o 
  -4 -11 -14      308.32      171.60    152.47 o 
  -4  12  12       40.10      -53.81    112.52 o 
  -4 -12  11      193.94      208.98    150.93 o 
  -4 -12  10        1.02      -42.97    107.64 o 
  -4  12   9      768.55      729.35    136.38 o 
  -4 -12   9     1712.56     1735.13    257.27 o 
  -4  12   8       22.85      -26.36     96.60 o 
  -4 -12   8       40.69      -28.90    150.06 o 
  -4  12   7       15.87       27.93     94.04 o 
  -4 -12   7      130.85       73.93    136.73 o 
  -4 -12   6      125.84       54.45    133.39 o 
  -4  12   5      111.43       54.04    121.89 o 
  -4  12   4      156.11      171.92     94.72 o 
  -4  12   3     1084.50      960.98    132.99 o 
  -4  12   2      100.13       55.26    107.56 o 
  -4 -12   1     1429.75     1394.75    213.66 o 
  -4  12   0      128.54      109.89     75.82 o 
  -4 -12   0      441.84      260.24    150.89 o 
  -4  12  -1       77.70       66.84     73.27 o 
  -4 -12  -1      125.58      -36.61    137.77 o 
  -4 -12  -2     1232.33     1178.50    148.97 o 
  -4  12  -3     2806.91     2744.87    214.80 o 
   4  12   4      137.81       54.49     83.45 o 
  -4  12  -5     2403.93     2540.73    180.85 o 
   4 -12   5     2404.36     2229.44    250.64 o 
  -4 -12  -6      625.34      541.50    152.38 o 
   4 -12   6      928.47     1089.49    169.35 o 
   4  12   7      278.53      233.25     84.28 o 
  -4 -12  -7      766.15      638.34    187.14 o 
   4 -12   8      224.55       96.11    140.13 o 
  -4 -12  -9     7036.19     6853.40    493.09 o 
   4 -12  10       31.07       54.57    108.58 o 
  -4 -12 -11     2922.03     2756.15    216.79 o 
   4  12  12     1563.93     1325.95    171.64 o 
  -4 -13   9     1883.94     1722.22    188.99 o 
  -4  13   8       78.67       73.89    104.50 o 
  -4 -13   8      534.31      650.86    188.77 o 
  -4  13   7     1959.45     1841.39    174.41 o 
  -4 -13   7     4662.31     4730.46    304.15 o 
  -4  13   6      318.62      312.60    186.05 o 
  -4 -13   5    15891.02    16294.28   1542.07 o 
  -4 -13   4      553.62      435.62    120.43 o 
  -4 -13   3     2094.71     1922.24    182.20 o 
  -4  13   2      590.32      525.61    130.15 o 
  -4  13   1     3332.02     3930.77    338.81 o 
  -4  13   0      106.38       53.69     95.86 o 
  -4 -13   0      187.02       84.29    154.75 o 
  -4  13  -1     4383.95     4239.05    241.16 o 
  -4 -13  -1     9487.04    10163.89    427.47 o 
  -4 -13  -2       65.22      124.23     98.41 o 
  -4  13  -3      692.70      590.92    124.20 o 
   4 -13   4      191.45      242.99    110.27 o 
  -4 -13  -5     1342.33     1217.98    300.01 o 
   4 -13   5    10326.38    10668.64    472.06 o 
  -4 -13  -6        6.01       26.74    106.54 o 
   4 -13   6      420.83      256.65    169.67 o 
  -4 -13  -7     2034.58     1928.72    289.03 o 
  -4  13  -8       69.22       24.16    191.36 o 
  -4 -13  -9     1511.88     1442.54    304.93 o 
  -4  14   3     2124.29     1900.98    181.78 o 
  -4  14   2      121.40      131.50    152.36 o 
  -4  14   1     1844.82     2000.03    198.95 o 
  -4  14   0       29.00      -77.94    104.55 o 
  -4  14  -1       59.56      -38.01    108.39 o 
  -4  14  -2      102.01       -2.46    106.78 o 
  -4  14  -3     3026.69     2560.66    196.61 o 
  -4  14  -4      203.47      105.94    114.63 o 
  -5   0  21      376.68      494.28    122.09 o 
  -5   0  19    15817.00    16479.16    446.16 o 
  -5   0  17     2278.51     2262.25    170.15 o 
  -5   0  15     4636.53     3622.48    595.65 o 
   5   0 -13    18803.01    17657.74    377.91 o 
   5   0 -11     1468.11     1354.20    116.38 o 
  -5   0   9    13487.65    13236.78    624.29 o 
   5   0  -7    43754.08    44069.05    452.62 o 
   5   0  -5     3112.66     3032.62    163.42 o 
  -5   0   3   111376.14   121930.45   3264.19 o 
   5   0  -1      160.88      106.75     27.08 o 
  -5   0  -1       60.08       44.38     23.67 o 
  -5   0  -3       97.11      104.86     30.00 o 
   5   0   5     2782.16     2968.23    115.78 o 
   5   0   7    29442.83    33901.48    422.16 o 
   5   0   9    14132.84    15389.48    320.84 o 
   5   0  11     1188.27     1373.05    134.85 o 
   5   0  13     2856.55     2676.70    187.96 o 
  -5   0 -15    10827.44     7820.20   1785.84 o 
   5   0  17     4139.65     4253.23    249.33 o 
   5   0  19     5297.53     4945.41    300.50 o 
   5   0  21     6676.40     6907.11    351.69 o 
  -5   1  22       45.15      -52.32    152.09 o 
  -5   1  21     1639.87     1684.78    345.42 o 
  -5   1  20      483.47      595.44    126.59 o 
  -5   1  19      421.23      413.07    106.07 o 
  -5   1  18        4.19       33.40     85.70 o 
  -5   1  17     1215.53     1128.69    129.01 o 
  -5  -1  16      334.92      220.20     40.86 o 
  -5   1  15     6672.60     5659.05    564.01 o 
  -5   1  14      511.69      463.54     66.14 o 
   5  -1 -13     1698.62     1571.28    125.74 o 
   5  -1 -12       76.58       72.74     49.02 o 
   5   1 -11      687.30      580.73     68.66 o 
  -5   1  10      235.05      210.18     52.61 o 
   5   1  -9      738.82      688.89     73.24 o 
  -5   1   8      343.50      380.86     65.67 o 
  -5  -1   7     4776.90     4937.02    154.26 o 
  -5   1   6     3870.90     4099.44    187.85 o 
   5  -1  -5    50756.12    48723.05   1340.17 o 
  -5   1   4     7752.71     7763.49    391.70 o 
   5   1  -3    22064.15    21723.77   1515.29 o 
   5   1  -2     8853.10     9320.63    156.78 o 
   5  -1  -2    11931.88    12871.54    809.29 o 
   5  -1  -1     2876.54     2685.62     91.56 o 
  -5   1   1     8091.37     8355.35    164.75 o 
  -5   1   0      163.02      142.50     26.58 o 
   5  -1   1    16458.04    15922.40    512.46 o 
   5   1   2      925.49      916.61     52.68 o 
   5  -1   3     6980.87     6891.43    391.20 o 
   5   1   4     2711.27     2859.16    105.16 o 
   5  -1   5    24610.52    25794.32    659.59 o 
   5  -1   6      377.83      386.33     58.11 o 
   5  -1   7    87680.65   100230.98  10208.95 o 
  -5   1  -8     3242.38     3628.07    335.68 o 
  -5   1  -9    11009.43    10875.36    414.28 o 
  -5   1 -10     3369.61     3698.20    145.98 o 
  -5   1 -11    34692.79    38849.36   3665.05 o 
   5  -1  12     2192.05     2457.10    273.18 o 
  -5   1 -13    12097.22    11946.53    176.85 o 
   5  -1  13    16636.84    16953.01    651.75 o 
   5   1  14       80.18      102.84     38.40 o 
   5   1  15      119.86       51.10     44.52 o 
   5   1  16      411.89      462.35    111.30 o 
   5   1  17     1143.58      962.17    106.19 o 
   5  -1  18      300.00      209.57    111.23 o 
   5  -1  19      585.61      559.24    133.71 o 
   5   1  19     1842.01     2001.99    218.67 o 
   5   1  20       86.04      288.51    133.16 o 
   5   1  21     4736.30     5403.07    659.38 o 
   5   1  22       46.19       64.11    167.98 o 
  -5   2  22      181.59      270.67    140.80 o 
  -5   2  21     1709.51     1506.04    171.64 o 
  -5   2  20      279.02      233.64    104.03 o 
  -5   2  19     8591.46     8510.79    646.71 o 
  -5  -2  18      162.96      221.02     89.47 o 
  -5  -2  17     7893.85     8603.77    302.76 o 
  -5  -2  16      289.45      313.16     49.08 o 
  -5  -2  15     6798.46     5957.78    461.14 o 
   5   2 -14      652.24      614.12     97.41 o 
  -5  -2  13    17353.96    15739.48    839.30 o 
  -5  -2  12     2061.34     1958.44    135.20 o 
   5   2 -11      819.33      602.10     79.85 o 
   5  -2 -10     3063.76     3083.42    156.84 o 
   5  -2  -9     8213.43     8527.67    284.90 o 
   5   2  -8      232.62      198.78     61.37 o 
   5   2  -7    44903.90    48052.94    443.46 o 
  -5  -2   6      151.32      206.08     57.72 o 
   5  -2  -5      589.19      619.66     51.55 o 
   5  -2  -4    10240.37     9917.93    421.71 o 
   5  -2  -3    21351.87    21938.45   1417.33 o 
   5   2  -2      362.97      357.04     44.07 o 
   5   2  -1     3920.67     3665.61     92.79 o 
  -5   2   1     7485.33     7608.88    169.50 o 
  -5   2   0      930.72      833.33     64.76 o 
   5  -2   1      349.69      392.67     36.39 o 
   5  -2   2     4163.69     4498.74    119.87 o 
   5   2   3      707.95      654.75     52.91 o 
  -5   2  -4      142.10      203.63     56.22 o 
  -5   2  -5       34.53       13.02     30.06 o 
  -5   2  -6     1462.03     1612.75     83.42 o 
   5  -2   6     1576.23     1812.66    110.71 o 
   5   2   7    26690.78    30212.64   2698.95 o 
  -5   2  -8     1907.71     2518.27    122.74 o 
   5  -2   9     5956.86     6035.76    375.11 o 
  -5   2 -10     1953.98     1916.42    182.57 o 
   5   2  11     2839.75     2662.00    497.00 o 
   5   2  12     1920.98     1996.34    243.81 o 
  -5   2 -13      236.23      215.40     38.11 o 
   5   2  13      284.37      280.60    105.34 o 
  -5  -2 -14     1165.35     1070.85     70.43 o 
   5   2  14     1582.27     1613.82    169.22 o 
  -5  -2 -15     3787.44     3497.02    311.35 o 
  -5  -2 -16      215.17      114.47     35.73 o 
   5   2  17     2271.00     2477.72    197.08 o 
   5   2  18       89.72       68.46    102.76 o 
   5  -2  19     2299.21     2282.65    414.83 o 
   5  -2  20       30.37       85.35    153.43 o 
   5   2  21     3972.89     4130.39    283.52 o 
   5   2  22      151.67      229.56    129.47 o 
  -5  -3  21     1209.57     1145.71    161.27 o 
  -5   3  20      939.73      745.11    173.12 o 
  -5   3  19       29.11       33.74    100.33 o 
  -5  -3  18      962.40      905.76    124.20 o 
  -5  -3  17     2843.27     3021.32    189.14 o 
  -5   3  16      389.72      248.27     64.78 o 
  -5  -3  15     5848.55     5026.04    542.08 o 
  -5   3  14      320.51      340.55     55.29 o 
  -5   3  13      715.11      616.35     76.71 o 
  -5   3  12      152.18      104.80     50.59 o 
   5  -3 -11      252.14      115.88     96.91 o 
   5  -3 -10       39.48       -1.22     41.53 o 
  -5  -3   9     2587.63     2044.13    133.99 o 
   5   3  -9     2808.03     2481.50    111.92 o 
   5   3  -8      395.44      257.20     86.85 o 
   5   3  -7      286.06      219.33     50.77 o 
   5  -3  -6      670.54      648.95     54.74 o 
   5  -3  -5    10710.87     9801.88    299.61 o 
   5   3  -4     6764.66     6616.36    616.31 o 
   5   3  -3     2716.64     3356.94    257.36 o 
   5   3  -2        5.90       23.01     18.22 o 
   5  -3  -2      435.94      410.36    102.07 o 
  -5   3   1     5804.86     5659.99    219.31 o 
  -5   3   0       61.33       53.30     26.91 o 
   5   3   1    22021.81    21302.26    508.22 o 
   5  -3   2       87.60       83.49     30.44 o 
   5   3   3     7853.89     8164.00    162.76 o 
   5  -3   4     2279.62     2322.55    101.21 o 
   5  -3   5     5447.05     5101.25    184.00 o 
  -5  -3  -6      757.04      984.49     87.45 o 
   5   3   6      864.49       12.61     40.59 o 
  -5  -3  -7    40247.89    46201.75   4442.44 o 
  -5  -3  -8     2910.21     2700.39    164.73 o 
  -5  -3  -9     5054.00     5276.17    359.83 o 
  -5   3 -10       79.86      103.62     53.64 o 
  -5   3 -11    29218.91    31018.95    784.80 o 
   5  -3  12      933.49      883.21     99.75 o 
  -5   3 -13     5792.29     5719.56    326.12 o 
   5   3  13     6976.86     7308.85    280.77 o 
  -5  -3 -14       93.67       85.39     42.51 o 
   5   3  14      453.73      432.37    125.19 o 
   5   3  15      629.98      601.61     69.67 o 
   5   3  16      345.17      302.37     74.72 o 
   5  -3  17     1384.96     1340.30    172.79 o 
   5   3  18        4.33       60.65    100.46 o 
   5   3  19     2458.00     2369.10    225.28 o 
   5  -3  20      435.61      558.04    156.55 o 
   5   3  21     3622.78     3751.47    777.14 o 
   5  -3  22      112.13       33.84    195.94 o 
  -5   4  21      703.24      821.98    179.08 o 
  -5   4  20      407.96      403.21    125.97 o 
  -5   4  19     8550.19     8266.34    933.33 o 
  -5   4  18        3.06      -26.00     75.21 o 
  -5   4  17     8906.93     9040.20    436.73 o 
  -5  -4  16     1390.62     1618.19    212.23 o 
  -5  -4  15     3778.95     3641.45    318.41 o 
  -5   4  14      119.71      174.91     57.28 o 
  -5  -4  13    12987.20    12203.55    391.66 o 
  -5   4  12      870.69      741.12    105.20 o 
  -5   4  11     1696.29     1657.49    113.85 o 
   5   4 -10      482.16      403.23     73.79 o 
  -5  -4   9    13649.72    13525.38    352.18 o 
   5  -4  -8      918.38      960.89     83.81 o 
   5   4  -8     1471.89     1362.37     85.27 o 
   5  -4  -7    30824.74    31525.21   2040.99 o 
   5   4  -6    13518.09    14483.04   1193.99 o 
   5  -4  -5      685.68      408.70    352.32 o 
  -5  -4   4     7585.12      836.05   2555.63 o 
  -5  -4   3    18089.03    17411.61   1584.50 o 
   5   4  -2     5026.93     5445.58    125.43 o 
  -5   4   1     8309.19     8237.21    172.04 o 
   5  -4   0       72.56       59.00     33.17 o 
   5   4   1        3.22       15.80     32.48 o 
   5  -4   2       23.11        9.58     24.42 o 
   5  -4   3     1062.10      970.84     77.25 o 
   5   4   4       44.12       46.58     32.79 o 
   5  -4   5      533.02      218.99    293.05 o 
  -5   4  -6        0.07      180.18     50.24 o 
   5   4   6     5422.40     5755.48    243.56 o 
  -5  -4  -7    14609.06    16358.32   2618.93 o 
  -5   4  -8       25.40       -1.23     67.98 o 
  -5  -4  -9     6254.20     6340.40    217.00 o 
  -5   4 -10      597.92      599.32     83.86 o 
   5  -4  11     2830.53     2855.01    301.96 o 
  -5  -4 -12     2686.99      491.03   1327.95 o 
  -5  -4 -13      184.50       37.11    105.85 o 
   5   4  13     1416.31     1422.91    144.33 o 
  -5   4 -14      308.65      224.61    104.14 o 
  -5   4 -15     5020.81     4906.84    340.11 o 
  -5  -4 -16      178.56      153.33     65.11 o 
   5   4  17     2080.22     2269.80    190.87 o 
   5  -4  18     2056.05     1795.37    248.92 o 
   5   4  19     2735.87     2686.34    237.29 o 
   5  -4  20     1316.21     1190.93    190.78 o 
   5   4  21     3454.24     3272.10    280.08 o 
  -5   5  20      644.68      486.38    146.00 o 
  -5   5  19      396.72      285.57    120.16 o 
  -5   5  18      883.76      906.29    160.26 o 
  -5   5  17     2432.37     2078.72    340.70 o 
  -5  -5  16      849.80      969.30    105.26 o 
   5  -5 -15      668.40      642.71     83.89 o 
  -5  -5  15     6499.71     5855.06    317.77 o 
  -5   5  14        6.39       47.17     61.84 o 
   5   5 -14     1274.87     1264.84    150.74 o 
  -5  -5  13        6.94      -20.50     47.42 o 
  -5  -5  12       15.60        0.93     47.94 o 
   5   5 -11      468.57      466.29     63.68 o 
  -5   5  10      166.14      174.52     45.64 o 
   5   5  -9     1075.61      993.77     64.04 o 
  -5  -5   9     2723.02     2592.22    134.81 o 
   5   5  -8      513.81      449.42     90.00 o 
  -5   5   8      872.27     1029.91    119.08 o 
  -5   5   7      902.50     1012.36     96.11 o 
   5  -5  -6     4458.38     4778.73    259.25 o 
   5  -5  -5    11213.45    11232.77    412.75 o 
  -5  -5   4     1664.21     1636.09     80.23 o 
  -5  -5   3     6905.39     6220.97    434.81 o 
   5  -5  -2    24461.27    17210.93  11357.70 o 
   5  -5  -1    15876.63      159.80   2048.94 o 
  -5  -5   1    39684.53    42197.27   1959.40 o 
  -5   5   0     3335.77     1736.12   1594.58 o 
  -5   5  -1    24489.95    23915.75   1982.28 o 
  -5   5  -2     4443.76     4608.06    187.22 o 
   5  -5   3     8134.55     9004.22    318.59 o 
   5   5   4     6057.44     5742.51    405.96 o 
  -5  -5  -5     6396.96     5882.91   2035.50 o 
  -5  -5  -6     1078.52     1167.60    102.10 o 
   5  -5   6     2469.60     2699.50    141.24 o 
   5  -5   7    25630.74    27175.20   3937.59 o 
  -5   5  -8     6754.06     7677.77   1066.63 o 
   5   5   9     6535.90     6171.67    215.91 o 
  -5   5 -10     4192.72     4025.72    221.67 o 
   5   5  11    18467.86    19959.33    386.54 o 
  -5   5 -12     2317.19     2315.37    204.94 o 
  -5   5 -13     6533.29     6000.90    189.67 o 
   5  -5  13     8424.32     8364.94    301.36 o 
   5  -5  14     1343.32     1298.75    119.66 o 
  -5  -5 -15      563.05      617.35     97.23 o 
  -5  -5 -16      590.08      541.98     90.64 o 
   5   5  17      419.62      402.88    114.08 o 
   5  -5  18        8.98      -12.87     95.83 o 
   5   5  19     1310.54     1346.53    187.03 o 
   5   5  20      281.70      486.18    159.03 o 
   5  -5  21     4333.89     4391.02    272.77 o 
  -5   6  19     5889.85     6352.43    338.66 o 
  -5   6  18     1673.12     1628.08    184.64 o 
  -5   6  17     2821.64     3181.79    234.21 o 
  -5  -6  16     3048.30     3071.48    446.40 o 
  -5  -6  15     3608.05     3646.37    243.88 o 
   5  -6 -14      784.25      629.23    144.81 o 
  -5  -6  14     2192.91     1926.82    175.19 o 
  -5   6  13     6852.52     6445.57    298.31 o 
  -5  -6  12     1613.15     1507.25    101.96 o 
   5  -6 -11      434.64      386.01     56.81 o 
  -5   6  10    11191.11    10216.48    511.80 o 
   5  -6  -9     5778.31     5440.63    696.59 o 
  -5  -6   9    14944.80    14509.54    316.26 o 
   5  -6  -8      401.81      377.02     88.77 o 
   5  -6  -7    12345.10    13060.19    838.71 o 
  -5   6   6    13829.36    14297.30   1192.69 o 
   5  -6  -5      935.99      958.58    111.72 o 
   5  -6  -4    12439.14    12881.45    712.50 o 
   5  -6  -3    12250.58    14654.42    364.69 o 
  -5   6   2     1011.20      977.59    172.02 o 
   5  -6  -1     7625.38     8461.69    225.45 o 
   5   6  -1    15264.92    16132.58    760.87 o 
  -5   6   0      861.81      811.94     74.47 o 
   5  -6   1     1123.78      829.38    507.93 o 
  -5   6  -2     1782.16      368.24    838.87 o 
   5  -6   3      726.95      695.09     76.70 o 
   5  -6   4       76.74       69.52     51.23 o 
  -5  -6  -5      254.43      340.04     65.72 o 
   5   6   6      512.61      470.41    205.91 o 
   5  -6   6     7257.38     7781.67    336.31 o 
   5   6   7     1825.06      875.12   1044.58 o 
  -5  -6  -8     1446.68     1550.24    234.46 o 
  -5   6  -9     6237.80     5841.79    324.27 o 
   5  -6  10      546.92      510.35     83.68 o 
  -5   6 -11     2166.91     2023.63    226.95 o 
   5   6  12     2239.12     2235.07    375.36 o 
  -5   6 -13      653.02      541.14    110.33 o 
   5  -6  14     1569.66     1377.99    119.56 o 
   5   6  14     1726.46     1790.95    197.00 o 
   5   6  15     4586.41     4790.97    260.06 o 
   5  -6  16      274.58      179.80     96.79 o 
   5  -6  17     2225.56     2326.18    279.29 o 
   5   6  18     2946.73     2983.32    244.49 o 
   5  -6  18     3039.52     2661.80    208.74 o 
   5   6  19     1352.93     1077.97    179.02 o 
   5  -6  19     2632.58     2389.07    211.67 o 
   5  -6  20      666.41      473.26    134.09 o 
  -5   7  18     1573.85     1507.62    192.51 o 
  -5   7  17     1347.16     1264.27    177.26 o 
  -5  -7  16      944.21      988.63    134.71 o 
  -5  -7  15     1572.77     1729.57    427.12 o 
  -5   7  14     2084.92     2593.51    204.84 o 
  -5  -7  14     2088.52     2086.99    158.21 o 
  -5  -7  13      155.98       97.87     83.99 o 
  -5  -7  12        0.47      -63.98     71.73 o 
  -5   7  11      168.89      230.44     99.10 o 
  -5  -7  10       42.62       67.37     64.74 o 
  -5   7   9      428.16      421.00     98.81 o 
  -5  -7   9      499.09      486.50     92.05 o 
  -5  -7   8     4211.69     4278.88    192.32 o 
  -5   7   7     1073.18     1054.83    102.36 o 
  -5   7   6      340.00      369.36     67.04 o 
  -5   7   5     8106.57     8103.37    372.93 o 
  -5  -7   4     3433.77     3309.49    216.12 o 
  -5   7   3     1471.06     1514.22    121.85 o 
  -5  -7   2    22133.89    21826.96   1342.74 o 
   5  -7  -1     1122.51     1040.61     94.02 o 
   5   7  -1     2756.57     2851.23    129.43 o 
  -5   7   0      614.22      557.57     94.19 o 
  -5  -7   0     2701.82     2494.69    137.18 o 
   5  -7   1     8225.85     8420.42    238.87 o 
   5   7   2     1448.90     1300.58     89.78 o 
   5  -7   3     1156.94      428.92    561.05 o 
   5   7   4     8635.52     1374.59   3254.33 o 
   5   7   5     4431.71     4583.88    186.46 o 
   5  -7   5     6770.22     7037.22    253.07 o 
  -5   7  -6     1702.36     1648.00    128.89 o 
  -5  -7  -6     2076.70     1967.90    141.12 o 
  -5  -7  -7     8121.74     8233.80    684.09 o 
  -5  -7  -8     9135.30     9295.30   1090.48 o 
   5  -7   9     2814.13     2575.91    298.04 o 
   5  -7  10     6123.27     5740.98    435.25 o 
   5  -7  11     5960.67     6357.20    505.08 o 
   5  -7  12      864.76      832.03    310.85 o 
   5  -7  13     2304.73     2030.77    144.24 o 
  -5   7 -13     3207.17     3113.57    511.01 o 
  -5  -7 -14     1789.95     1769.35    190.57 o 
  -5  -7 -15       73.52       64.12     75.19 o 
  -5  -7 -16     1295.92     1104.26    240.39 o 
   5  -7  17      559.15      589.76    122.96 o 
   5   7  18      223.24      187.03    105.68 o 
   5   7  19      678.25      834.60    193.05 o 
  -5   8  17     2411.50     2836.14    247.21 o 
  -5   8  16     4630.29     5351.15    316.27 o 
  -5  -8  15     1727.23     1744.67    181.12 o 
  -5   8  14      391.45      434.64    126.94 o 
  -5  -8  14     2374.39     2235.55    175.98 o 
  -5   8  13     3673.57     3510.29    331.58 o 
  -5   8  12     1566.35     1399.38    144.15 o 
  -5   8  11      130.45       93.12     75.17 o 
  -5   8  10     5793.27     6162.93    275.68 o 
  -5  -8  10    11881.39    10200.98    617.34 o 
  -5   8   9     3395.39     3783.54    214.52 o 
  -5  -8   9     9985.38     9328.75    726.49 o 
  -5   8   8      242.42      228.22     78.55 o 
  -5  -8   7    17938.64    18857.68   1578.02 o 
  -5  -8   6    16187.62    15660.00   2230.16 o 
  -5  -8   5      178.28      205.46     78.08 o 
  -5  -8   4     8841.79     8634.90    431.33 o 
  -5  -8   3     2292.29     2390.86    191.44 o 
   5   8  -2        0.91       12.90     11.55 o 
  -5  -8   2      417.50      431.99     91.85 o 
  -5   8   1      876.83      953.63     73.27 o 
  -5  -8   1     2633.03     2509.31    160.83 o 
   5   8   0     1878.35     1934.62     79.09 o 
  -5  -8   0     3365.12     3171.08    205.21 o 
   5   8   1      104.61       97.04     36.27 o 
   5  -8   2     1769.14     1885.61    129.08 o 
   5   8   3       95.69       62.87     45.25 o 
  -5  -8  -4        0.42       23.32     56.88 o 
  -5  -8  -5      150.08      178.36     75.61 o 
   5  -8   5      456.82      654.84    131.89 o 
  -5  -8  -6      552.87      719.55     96.48 o 
  -5   8  -6     8251.41     8399.27    845.05 o 
  -5  -8  -7     8235.10     8601.01   1174.99 o 
   5   8   8      280.20      277.34     77.20 o 
  -5   8  -9     6374.43     5851.70    523.29 o 
  -5   8 -10     1867.38     1718.90    217.26 o 
   5   8  11     3356.50     3220.86    176.22 o 
   5  -8  12     1553.45     1632.41    243.97 o 
   5  -8  13      219.40      298.30     77.00 o 
  -5  -8 -13      625.60      571.82    133.08 o 
   5   8  14      477.89      397.71     92.85 o 
   5  -8  15     2071.41     2067.00    164.00 o 
  -5  -8 -16      629.55      520.25    113.78 o 
   5   8  17      402.07      257.73    127.38 o 
   5   8  18     2662.39     2628.09    244.89 o 
  -5   9  16      471.15      293.40    167.84 o 
  -5   9  15     1631.55     1161.03    177.93 o 
  -5   9  14        0.79      -58.52    118.04 o 
  -5  -9  14     2067.10     1706.44    181.35 o 
  -5  -9  13        1.71      -41.00    124.16 o 
  -5  -9  12       17.10        2.26     95.02 o 
  -5   9  11       70.01       46.50     98.07 o 
  -5   9  10       38.27     -109.79    112.07 o 
  -5  -9  10       54.23       53.35    119.37 o 
  -5   9   9      631.95      788.54    130.96 o 
  -5  -9   9      748.64      622.54    143.53 o 
  -5  -9   8     3273.68     3061.89    307.92 o 
  -5  -9   7     1095.32     1049.97    171.50 o 
  -5   9   6     5031.58     5869.15    937.28 o 
  -5  -9   5    10587.26    11127.52    921.76 o 
  -5  -9   4     1662.02     1614.52    139.64 o 
  -5   9   3     3816.44     4483.42    674.66 o 
  -5  -9   2    14301.64    15500.24   1535.47 o 
  -5   9   1      284.92      195.02     55.17 o 
  -5  -9   1      789.80      689.69    115.52 o 
  -5   9   0     3958.18     4087.44    224.05 o 
  -5  -9   0     8429.17     8319.82    307.98 o 
   5  -9   1     5711.87     5882.65    496.37 o 
   5  -9   2     2003.54      560.25    944.38 o 
   5   9   3        5.94        9.96     50.59 o 
   5  -9   4     7369.91     7204.07    610.85 o 
   5  -9   4     8191.36     8409.42    334.18 o 
   5  -9   5     4200.67     4131.12    247.90 o 
   5  -9   5     5823.07     6034.56    290.42 o 
  -5  -9  -6      902.81      939.85    108.09 o 
   5  -9   6     3514.92     3656.81    335.22 o 
   5   9   7     4513.03     4681.60    432.89 o 
   5  -9   8    11168.32    11397.18   1464.60 o 
   5  -9   9     1224.64     1097.90    131.55 o 
  -5  -9 -10     8105.11     8447.72    400.40 o 
  -5  -9 -11     4011.18     4155.45    622.39 o 
  -5  -9 -12     2505.66     2596.13    197.10 o 
   5  -9  13     1190.65      973.28    108.20 o 
   5   9  13     1770.20     2020.85    194.03 o 
  -5  -9 -14     1177.94     1227.05    249.40 o 
   5   9  15       18.42       77.58     90.44 o 
   5   9  16     1537.61     1514.28    189.72 o 
   5   9  17      723.21      589.28    158.20 o 
  -5 -10  15      591.75      645.04    163.52 o 
  -5  10  14      499.49      411.46    136.66 o 
  -5 -10  14     2459.42     2258.21    203.99 o 
  -5 -10  13     1921.73     1868.45    325.70 o 
  -5 -10  12     4003.03     3960.24    306.21 o 
  -5 -10  11      264.77      223.24    104.69 o 
  -5  10  10     6721.00     6800.71    603.98 o 
  -5  10   9     1284.46     1254.79    153.20 o 
  -5 -10   9     4742.05     5096.08    276.54 o 
  -5 -10   8      856.86      836.35    152.31 o 
  -5  10   7     2221.12     2449.09    196.16 o 
  -5 -10   6     8155.37     8979.72    938.53 o 
  -5 -10   5      246.41      240.60     95.89 o 
  -5 -10   4     7569.84     7770.93    486.45 o 
  -5 -10   3     2891.00     3298.31    429.39 o 
  -5 -10   2      473.55      460.43    112.28 o 
  -5  10   1     2342.69     2328.02    245.58 o 
  -5 -10   1     4837.88     5213.45    516.43 o 
   5  10   0     2721.67     2957.25    248.68 o 
  -5  10  -1       26.23       -3.99     45.46 o 
   5  10   2      696.78      637.09     98.06 o 
   5 -10   3     1079.15      974.37    129.20 o 
   5 -10   4        0.33       46.66     59.60 o 
  -5 -10  -5      211.01      238.50     68.69 o 
   5 -10   5      221.90      144.65    135.60 o 
   5 -10   6        9.13      348.32     72.26 o 
   5  10   6     4398.07     4381.37    396.87 o 
  -5 -10  -7     1661.83     1867.03    205.35 o 
   5 -10   8       50.31       17.63     87.65 o 
   5 -10   9      623.51      792.35    131.11 o 
  -5 -10 -10     2389.27     2151.24    172.01 o 
  -5 -10 -11      124.84        6.75    164.06 o 
   5  10  12     3067.44     3319.64    661.42 o 
  -5 -10 -13      193.15       81.04    140.25 o 
   5  10  14      650.29      523.18    128.48 o 
  -5 -10 -14      692.90      680.91    149.52 o 
   5  10  15     1143.74      993.42    205.31 o 
   5  10  16      683.90      688.58    160.22 o 
  -5  11  14      200.49      144.59    124.35 o 
  -5 -11  14     1209.30     1119.82    183.12 o 
  -5 -11  13       18.81       -9.52    113.34 o 
  -5 -11  12        8.79      -50.79    126.64 o 
  -5  11  11        0.26       -9.19     98.01 o 
  -5  11  10       27.21     -104.61    104.61 o 
  -5 -11  10       66.56      -16.28    133.37 o 
  -5  11   9      138.14      176.74    105.57 o 
  -5 -11   9      235.53      196.66    147.92 o 
  -5 -11   8     1676.12     1724.26    193.04 o 
  -5 -11   7      172.98      130.71    127.98 o 
  -5 -11   6     1391.49     1360.27    156.79 o 
  -5  11   5      483.02      433.62    106.22 o 
  -5  11   4     2725.82     2802.13    256.59 o 
  -5 -11   3     1031.74     1172.31    170.90 o 
  -5  11   2    22277.68    25331.07    948.99 o 
  -5  11   1      264.35      241.80     90.87 o 
  -5 -11   1     1934.80     1945.44    196.49 o 
  -5  11   0     3672.41     3984.48    235.90 o 
  -5 -11   0     6667.18     6858.52    320.28 o 
  -5  11  -1     2399.16     2201.81    151.51 o 
   5  11   2     4881.14     4839.12    239.21 o 
  -5 -11  -3     1095.57     1096.90    148.48 o 
   5  11   4     9272.33     9454.53    328.84 o 
   5 -11   4     9991.23    10297.67    412.26 o 
   5  11   5      190.41      120.58     74.72 o 
   5 -11   5      754.42      768.88    387.88 o 
   5  11   6      820.61      902.09    104.75 o 
   5 -11   6     1834.32     1866.83    263.42 o 
   5 -11   7      538.42      562.31    129.85 o 
   5 -11   8     6045.30     6659.54    520.50 o 
  -5 -11  -9      159.17      100.14     96.48 o 
  -5  11 -10     6601.08     6836.57    318.12 o 
   5 -11  11     1906.02     2103.55    479.95 o 
   5 -11  12     2208.54     2303.23    486.63 o 
   5  11  13     1653.00     1808.00    209.79 o 
   5  11  14     1854.75     2120.54    208.83 o 
  -5 -11 -14     8465.79     7603.73    340.99 o 
  -5 -12  11       12.07       43.73    110.98 o 
  -5  12  10     5953.02     6116.39    314.70 o 
  -5 -12  10    12220.28    12051.96    453.58 o 
  -5  12   9       33.52       53.05     98.99 o 
  -5 -12   9      141.96       62.51    152.98 o 
  -5 -12   8       75.28     -102.02    142.22 o 
  -5  12   7     1087.42     1193.70    169.41 o 
  -5 -12   6     8968.87     9640.30    794.66 o 
  -5 -12   5      435.74      441.31    114.78 o 
  -5 -12   4     5978.88     5945.54    428.96 o 
  -5 -12   3      768.22      714.16    170.36 o 
  -5  12   2      141.16       13.50    132.14 o 
  -5  12   1      139.23      146.36    114.16 o 
  -5 -12   1      231.17      160.92    151.14 o 
  -5  12   0     1876.23     1955.94    160.38 o 
  -5 -12   0     3414.61     3600.48    265.35 o 
  -5  12  -1      136.44      193.28     87.07 o 
  -5  12  -2     1315.01     1309.84    278.74 o 
   5 -12   3       11.06       48.68    104.47 o 
   5 -12   4       99.47      184.37    111.05 o 
  -5 -12  -5      147.08      168.59     75.67 o 
   5 -12   5      172.67       84.50    155.02 o 
   5  12   6        3.48      335.25     90.41 o 
  -5 -12  -6     4678.28     4907.10    308.64 o 
   5 -12   7       15.75      -31.57    133.47 o 
  -5  12  -8      541.16      557.70    128.11 o 
   5 -12   9      397.70      413.13    120.92 o 
  -5  12 -10      729.57      586.21    132.96 o 
  -5 -12 -11       99.05       29.12    112.10 o 
  -5  13   8      607.14      483.35    126.73 o 
  -5 -13   8     1133.75     1043.58    192.18 o 
  -5 -13   7       83.09       52.05    172.15 o 
  -5  13   6      544.63      456.88    131.22 o 
  -5 -13   5      869.38      805.35    142.20 o 
  -5  13   4     2656.36     2334.94    200.54 o 
  -5  13   3      256.96      185.74    122.60 o 
  -5 -13   2     8941.78     9998.18    381.90 o 
  -5  13   1        1.20      -59.83     87.38 o 
  -5 -13   1       60.67       87.18    163.99 o 
  -5  13   0     1162.26      804.29    145.69 o 
  -5 -13   0     2282.63     2317.20    243.50 o 
  -5 -13  -1      245.65      214.93    119.13 o 
  -5  13  -2     1555.29     1342.26    172.20 o 
  -5  13  -3       46.44      -45.53    106.93 o 
  -5  13  -4     7025.86     6954.50    332.50 o 
  -5 -13  -5      445.91      337.77    122.50 o 
   5 -13   5      603.51      583.99    172.06 o 
  -5  13  -6     1252.48     1281.86    191.88 o 
  -5 -13  -7      174.53      123.80    137.08 o 
  -5  13  -8     4865.97     4916.05    676.55 o 
  -5  14   2       16.27     -155.62    155.62 o 
  -5  14   1      304.45      346.19    156.38 o 
  -5  14   0      888.68      782.53    140.26 o 
  -5  14  -1       81.19       55.51    115.14 o 
  -5  14  -2      804.91      633.14    134.71 o 
  -6   0  22     1550.76     1633.95    191.29 o 
  -6   0  20     4544.34     4372.58    247.26 o 
  -6   0  18       40.13       66.64     92.68 o 
  -6   0  16     4490.68     4607.41    228.39 o 
  -6   0  14      165.48      172.22     65.56 o 
  -6   0  12      303.96      324.24     74.62 o 
  -6   0  10     4967.91     4981.85    236.48 o 
   6   0  -8     1594.77     1613.17     97.64 o 
  -6   0   6    67558.09    65501.41   1458.22 o 
  -6   0   4   198267.81   208199.11   2236.58 o 
   6   0  -2        4.81      -28.42     28.42 o 
  -6   0   2     1267.48     1302.36     75.90 o 
   6   0   0     8853.59     8046.65    143.43 o 
   6   0   2    18207.22    18186.39    500.44 o 
   6   0   4        4.40       55.36     32.17 o 
   6   0   6    69156.48    77019.49    623.23 o 
   6   0   8    22615.75    23982.99    389.13 o 
   6   0  10    13579.18    15871.21   1162.14 o 
   6   0  12    16730.17    16508.11    402.73 o 
  -6   0 -14      229.69      118.63     73.73 o 
  -6   0 -16      164.98       78.81     84.97 o 
   6   0  18       27.81     -149.09    149.09 o 
   6   0  20     3685.97     4238.85    278.55 o 
   6   0  22     3643.58     3354.85    263.27 o 
  -6   1  22      678.61      712.18    160.75 o 
  -6  -1  21     1097.61     1019.85    143.31 o 
  -6   1  20     4113.87     4204.11    246.10 o 
  -6   1  19      237.23      297.64    100.07 o 
  -6  -1  18     9331.42     9797.91    338.26 o 
  -6  -1  17      127.69      139.23    105.99 o 
  -6   1  16      213.55      189.36     57.52 o 
  -6   1  15        0.29      119.06     91.75 o 
   6   1 -14     8364.54     8278.90    395.86 o 
  -6  -1  13       77.17       53.60     49.97 o 
   6   1 -12     5489.80     5119.11    230.60 o 
   6   1 -11      351.96      257.92     58.99 o 
   6   1 -10      790.05      747.05     86.03 o 
  -6  -1   9     2194.48     2130.34    122.27 o 
  -6   1   8    17273.41    17071.20    396.07 o 
   6  -1  -7     1255.87     1455.23     90.89 o 
   6   1  -6    26365.99    27119.04    361.61 o 
  -6   1   5      947.77     1083.87     74.83 o 
   6  -1  -4    11479.96    11751.74    460.69 o 
   6  -1  -3    15785.72    17448.68    634.15 o 
   6   1  -2      817.50      809.25     58.41 o 
  -6   1   2      954.18      970.77     70.75 o 
   6   1  -1     1417.46     1402.98     70.23 o 
   6   1   0       14.28        9.85     23.96 o 
  -6   1  -1      209.15      173.39     31.60 o 
   6   1   2        3.84        7.37     23.60 o 
   6   1   3       96.35      119.41     32.50 o 
   6   1   4    10898.30    11250.06    507.02 o 
   6  -1   5     2254.68     2383.60    111.60 o 
  -6   1  -6    11724.41    13700.62    271.14 o 
  -6   1  -7     1441.12     1640.50    570.33 o 
   6   1   8     5734.96     5547.77    339.14 o 
  -6   1  -9     1243.50     1412.66    135.78 o 
  -6   1 -10    16757.62    18761.92   1183.56 o 
  -6   1 -11     1501.11     1628.41    122.47 o 
  -6   1 -12     1956.65     1748.61     84.82 o 
   6   1  12     2417.87     2485.92    175.15 o 
  -6   1 -13        2.69       32.94     50.08 o 
  -6   1 -14     6994.69     7107.79    211.49 o 
   6   1  15      528.97      442.73     65.20 o 
  -6  -1 -16    11625.82     9018.37   1232.66 o 
  -6  -1 -17      128.09      108.64     55.66 o 
   6  -1  18      346.16      161.14    112.69 o 
   6   1  18     1309.95     1106.77    186.64 o 
   6   1  19      206.80      178.86    145.40 o 
   6   1  20     3128.75     3751.03    264.05 o 
   6   1  21        6.05       42.95    142.36 o 
   6   1  22     3252.44     3047.24    350.86 o 
  -6   2  22     3155.97     3106.51    230.83 o 
  -6   2  21       46.37       91.05    100.27 o 
  -6   2  20     3205.53     2821.94    205.31 o 
  -6   2  19      122.94      140.72     92.49 o 
  -6   2  18       52.55       75.75    139.82 o 
  -6  -2  17      212.80      285.14    107.93 o 
  -6   2  16     8120.34     7132.06    716.32 o 
  -6   2  15      414.28      368.10     78.40 o 
  -6  -2  14       57.58       97.64     48.93 o 
  -6   2  13     1606.31     1558.64    106.36 o 
  -6   2  12     1527.63     1381.21    112.71 o 
   6   2 -11     1839.99     1745.69    121.95 o 
   6   2 -10     9147.85     8945.77    409.78 o 
   6   2  -9     2423.90     2505.89    175.96 o 
  -6  -2   8      689.31      612.53     91.81 o 
   6   2  -7     3117.52     3167.88    207.53 o 
  -6  -2   6    44278.88    43107.71   1328.75 o 
  -6  -2   5     2061.99     2084.08    163.83 o 
   6  -2  -4    54664.10    56599.06   1504.94 o 
   6  -2  -3     7887.58     8096.34    281.67 o 
   6   2  -2      141.49      134.02     28.62 o 
  -6   2   2     2217.43     2340.63    205.03 o 
  -6  -2   1      463.49      413.48     43.17 o 
   6  -2   0    32021.99    31559.92    924.76 o 
   6   2   1       58.08       72.07     28.18 o 
   6  -2   2    16912.08    16204.30    702.01 o 
  -6   2  -3      578.00      562.48     56.45 o 
   6   2   4      944.60      968.34     70.48 o 
   6   2   5       43.91       53.18     55.48 o 
   6   2   6    47081.20    51523.52   2138.29 o 
  -6   2  -7     4025.47     4635.00    493.51 o 
   6   2   8     4013.47     4054.20    238.85 o 
  -6   2  -9     1418.60     1445.44    101.63 o 
  -6   2 -10    18826.98    21474.72   1203.83 o 
   6  -2  11     1998.65     2119.50    208.70 o 
  -6   2 -12     2762.61     3062.74    111.50 o 
   6  -2  12    14784.12    15246.34    381.08 o 
   6  -2  13      869.09     1075.69    119.56 o 
   6   2  13     6177.47     6431.74    276.61 o 
   6  -2  14     1234.79     1113.38     96.25 o 
  -6   2 -15       20.32       91.70    125.44 o 
   6   2  16       80.16      126.43     53.34 o 
   6  -2  17      292.47      202.86    153.52 o 
   6   2  18      472.83      652.18    139.09 o 
   6  -2  18      652.75      586.44    152.82 o 
   6  -2  19      193.09      145.29    151.23 o 
   6   2  20     4927.57     5407.66    943.16 o 
   6  -2  21       55.81      209.72    150.18 o 
   6  -2  22     4111.28     3756.03    271.14 o 
  -6   3  21      450.72      389.64    119.84 o 
  -6  -3  20     3818.76     3656.34    680.35 o 
  -6   3  19      636.00      673.87    115.99 o 
  -6   3  18     8157.91     8281.57    681.44 o 
  -6   3  17     2632.54     2487.06    179.53 o 
  -6  -3  16     1621.28     1255.02    238.47 o 
  -6  -3  15      456.49      554.37     70.10 o 
  -6   3  14     6898.64     6463.42    522.05 o 
   6   3 -13      275.66      213.89     74.39 o 
   6   3 -12     9697.79     9311.33    239.43 o 
  -6   3  11     2416.81     2501.64    131.27 o 
  -6   3  10        0.99      -18.61     51.69 o 
  -6   3   9      678.00      645.51     83.69 o 
   6  -3  -8    19792.52     8976.69   9778.97 o 
  -6  -3   7     1596.35      578.78    844.13 o 
   6  -3  -6     2255.29      396.13    880.20 o 
   6  -3  -5     1357.11      423.82    699.83 o 
   6  -3  -4     1182.64     1108.29    507.25 o 
   6   3  -3       64.66       34.86     33.10 o 
   6   3  -2    10361.26    10071.69    161.65 o 
  -6   3   2    21672.44    22872.04    332.23 o 
  -6   3   1       21.05       25.63     18.45 o 
   6  -3   0        0.02        6.84     16.25 o 
   6  -3   1       37.61       37.88     24.38 o 
   6  -3   2      250.95      335.61     45.53 o 
   6  -3   3        8.34        7.00     23.53 o 
   6   3   4     2040.29     2027.31    100.57 o 
   6   3   5      514.44      174.34    289.07 o 
   6  -3   5     1716.09     1881.03    120.46 o 
   6   3   6      300.30      283.26     66.39 o 
  -6   3  -7     3185.42     3313.93    410.44 o 
   6   3   8     3147.55     3276.66    150.77 o 
   6  -3   9      314.33      290.51     66.27 o 
   6  -3  10    13399.44    12661.77   1627.42 o 
   6   3  11      263.30      370.58     97.53 o 
  -6   3 -12     1142.28     1173.43     82.28 o 
   6   3  12     1171.01     1258.07    141.58 o 
  -6   3 -13      424.97      409.72     74.20 o 
   6   3  14     3058.39     2942.96    256.99 o 
  -6  -3 -15      651.25      542.53     77.93 o 
   6  -3  16    11721.32    11322.40    635.51 o 
   6   3  17      557.53      467.19    119.81 o 
   6   3  18      165.95       41.24    145.24 o 
   6  -3  19      591.77      596.58    175.24 o 
   6   3  20     2553.75     2817.52    238.85 o 
   6   3  21       64.89      128.17    140.57 o 
   6  -3  22     2726.69     2197.82    225.95 o 
  -6   4  21      141.91      104.59    118.16 o 
  -6   4  20     1810.99     1818.58    199.40 o 
  -6   4  19      751.86      603.96    113.87 o 
  -6  -4  18       89.60      103.39    112.37 o 
  -6   4  17      679.34      884.93    123.70 o 
  -6   4  16     6443.07     6236.00    365.34 o 
  -6   4  15       23.14       -5.62     56.47 o 
  -6  -4  14      161.33      186.77     64.07 o 
   6   4 -13        7.35       38.91     77.48 o 
   6   4 -12     3277.92     3105.28    142.41 o 
  -6  -4  11      121.13       87.11     48.36 o 
   6   4 -10    11481.71    11501.14    341.37 o 
  -6  -4   9       31.11       10.66     62.55 o 
   6  -4  -8     2934.65     3084.66    113.79 o 
   6  -4  -7     1139.37     1103.70     69.90 o 
   6  -4  -6    26539.86    27033.73    303.29 o 
   6  -4  -5      143.13      113.79     34.03 o 
   6  -4  -4    44374.93    48137.07   1995.06 o 
  -6   4   3     5269.65     5063.57    234.27 o 
   6   4  -2      174.93      160.65     27.16 o 
  -6   4   2      275.58      163.26    116.90 o 
   6  -4  -1     9343.00      462.31   2320.38 o 
  -6   4   0    23120.61      738.64   4445.23 o 
   6   4   1      190.40       98.93    126.01 o 
   6  -4   2    18149.35    18456.84    689.22 o 
   6  -4   3        7.69       19.02     30.74 o 
   6  -4   4        0.84      103.47     86.18 o 
   6  -4   5     7758.24     8042.53    200.47 o 
   6   4   5     9900.05     5930.66   4583.73 o 
   6  -4   6    30847.70    33812.06   1296.35 o 
   6  -4   7      691.26      800.83     89.95 o 
  -6  -4  -8     8806.80     8837.93    420.49 o 
  -6  -4  -9     7155.78     7062.23    238.15 o 
  -6   4 -10    16923.18    18473.05   1803.25 o 
   6  -4  11     4003.11     4195.16    468.04 o 
  -6   4 -12     2856.14     2669.92    125.39 o 
   6  -4  12    11294.59    11601.42    402.62 o 
  -6  -4 -13       82.23       39.16     50.05 o 
   6   4  13      871.47      709.03    146.95 o 
  -6  -4 -14      615.30      493.57     79.04 o 
  -6  -4 -15      521.14      185.08    280.69 o 
  -6  -4 -16       36.93       12.71     62.37 o 
   6   4  17       11.84       46.66     97.10 o 
   6   4  18      600.17      708.05    143.33 o 
   6  -4  18      689.08      472.14    153.15 o 
   6   4  19      949.42      995.69    177.18 o 
   6   4  20     3889.01     3767.83    749.54 o 
   6  -4  21      303.77      133.94    104.53 o 
  -6   5  20     5094.89     5791.75    326.18 o 
  -6   5  19      169.47      159.37    115.84 o 
  -6   5  18     5102.78     5632.23    308.00 o 
  -6   5  17     2618.92     2539.25    186.42 o 
  -6  -5  16      404.21      367.50     92.96 o 
   6  -5 -15     1234.73     1303.54    114.37 o 
  -6  -5  15     1312.37     1149.45    109.76 o 
   6  -5 -14     7292.15     6927.06    555.46 o 
   6  -5 -13      255.35      219.53     60.30 o 
  -6  -5  12     2553.97     2435.64    197.83 o 
   6  -5 -11     2798.41     2480.85    118.66 o 
   6  -5 -10       27.87       -3.92     38.08 o 
  -6   5  10       39.34       69.96     80.02 o 
   6  -5  -9     3287.14     3221.74    162.81 o 
  -6   5   8    19254.36    20062.81    591.62 o 
  -6   5   7      649.45      616.26     58.28 o 
   6   5  -6     4748.93     4852.95    125.69 o 
  -6   5   5     2111.51     1900.50    117.02 o 
   6  -5  -4     1335.44     1288.09     53.84 o 
  -6   5   3      561.63      628.60     48.87 o 
   6   5  -2      762.82      871.41     56.77 o 
   6   5  -2     1821.62     1967.84     71.70 o 
   6   5  -1       14.40       13.67     32.93 o 
  -6  -5   1      145.08      123.11     45.43 o 
   6   5   0     1181.93     1093.89     76.78 o 
   6  -5   1     1353.84     1383.47    181.46 o 
   6  -5   2        9.33       23.74     41.75 o 
   6   5   3       51.99       50.12     35.22 o 
   6   5   4     5807.38      696.04   2191.52 o 
   6   5   5     2877.50     2958.87    122.03 o 
   6  -5   5     3640.39     3541.85    220.81 o 
   6  -5   6     2644.44     3175.52    285.95 o 
  -6  -5  -7     3087.97     3364.64    497.34 o 
   6   5   8     4097.61     3935.71    177.16 o 
  -6  -5  -9      462.55      436.92     82.13 o 
  -6   5 -10     7702.25     8177.94    727.33 o 
  -6   5 -11     2015.73     2063.22    264.32 o 
   6   5  12     1377.06     1306.64    130.67 o 
  -6   5 -13     1934.71     1841.73    209.96 o 
   6   5  14     4415.92     4016.66    194.93 o 
   6   5  15      279.76      319.07    102.00 o 
   6   5  16     5468.54     5319.41    270.63 o 
   6  -5  17     1936.93     1798.22    175.50 o 
   6   5  18      215.24      226.96    142.85 o 
   6  -5  19      772.25      720.30    166.16 o 
   6   5  20     3456.62     3467.48    262.84 o 
   6  -5  21       82.46      119.88    171.02 o 
  -6   6  19     1360.38     1486.93    191.31 o 
  -6   6  18       38.53      -26.49    165.58 o 
  -6   6  17     1320.08     1181.51    177.78 o 
  -6  -6  16     2915.22     2969.84    198.37 o 
  -6   6  15        1.61       24.71    109.28 o 
  -6  -6  15      574.23      490.32    103.12 o 
  -6  -6  14       17.61       11.03     54.01 o 
  -6   6  13     2491.12     2181.94    135.89 o 
  -6  -6  12      808.89      669.11     74.07 o 
   6  -6 -11     1201.18      981.96     77.38 o 
  -6   6  10     3445.80     3856.78    208.99 o 
  -6  -6  10     6799.41     6424.53    226.11 o 
   6  -6  -9     4905.34     4656.03    234.79 o 
  -6   6   8     4498.61     4360.31    224.70 o 
  -6   6   7    18800.89    18927.33   2233.80 o 
  -6   6   6     3881.49     3438.89    154.46 o 
   6  -6  -5     1536.97     1465.69     99.19 o 
   6  -6  -4    27773.73    28016.81   2285.70 o 
   6   6  -3    15589.99    14918.00    997.90 o 
   6  -6  -2     2052.50     1897.88    113.31 o 
  -6  -6   2     2705.87     2575.45    139.44 o 
   6  -6  -1     4385.48     4033.96    166.50 o 
  -6  -6   1     9839.38     9322.42    475.84 o 
   6   6   0     7156.06     6953.30    187.40 o 
   6  -6   1      126.10      159.62     54.01 o 
   6   6   2    15364.59    16012.03    397.23 o 
   6  -6   3     5812.08     5160.38   1206.63 o 
   6  -6   4       45.68      116.70     75.36 o 
   6   6   5     6975.92     6969.24    255.26 o 
   6  -6   5     7029.58     7116.35    564.41 o 
  -6  -6  -6     9320.63     9385.93    666.79 o 
   6   6   7    10062.83     9168.57   3020.21 o 
  -6  -6  -8     5996.68     5545.62    390.10 o 
  -6   6  -9    12513.33    11648.48    539.67 o 
  -6   6 -10     4427.55     4795.38    337.89 o 
  -6  -6 -11      699.89      792.65    109.59 o 
  -6   6 -12    13950.20    13857.97   1052.18 o 
  -6  -6 -13      411.08      422.48     94.34 o 
  -6  -6 -14     1235.57     1124.35    169.28 o 
   6  -6  15      465.75      507.82    100.95 o 
   6   6  16       33.96       20.99     97.82 o 
   6   6  17       13.66       46.04     93.13 o 
   6   6  18      347.61      350.23    149.23 o 
   6   6  19     2158.44     2149.84    370.06 o 
   6  -6  20     2856.01     2499.83    249.64 o 
  -6   7  18     2569.79     2975.58    254.11 o 
  -6   7  17     2391.70     2189.62    223.71 o 
  -6  -7  16      821.08      652.67    224.89 o 
  -6   7  15     5242.25     5422.87    295.65 o 
  -6  -7  15     6496.93     6167.34    243.68 o 
  -6   7  14     4437.59     4245.70    224.39 o 
  -6  -7  13      139.74      123.77     89.99 o 
  -6  -7  12     3506.77     3171.52    443.38 o 
  -6  -7  11     3098.96     2763.82    450.87 o 
  -6   7  10      444.26      321.37     98.45 o 
  -6  -7  10     1298.66     1196.34    140.40 o 
  -6  -7   9     1263.11     1150.79    117.14 o 
  -6  -7   8     7623.26     7399.25    509.06 o 
  -6  -7   7     1376.75     1308.40    156.50 o 
  -6   7   6      110.66       64.90     37.56 o 
   6  -7  -5     3946.22     3786.16    130.71 o 
  -6   7   4      728.38      814.55    102.20 o 
  -6  -7   3     1379.42     1516.70    214.99 o 
   6  -7  -2     1183.62     1341.86    113.01 o 
  -6   7   2     1710.66     1761.80     97.09 o 
  -6   7   1     2289.72     2110.90    214.33 o 
  -6  -7   1     5436.30     5518.76    304.38 o 
   6   7   0      326.69      332.96     71.01 o 
   6  -7   1       22.73       11.63     52.43 o 
  -6   7  -2        6.58       -2.91     53.75 o 
   6  -7   3      208.35      105.09    127.63 o 
   6  -7   4      696.99      776.55     94.67 o 
   6  -7   4     1392.05     1303.97    135.53 o 
   6   7   5        4.19       61.73    131.37 o 
   6  -7   5     5666.23     6127.34    309.75 o 
   6   7   6       60.34       -9.90     75.51 o 
  -6  -7  -7     3443.84     3552.68    305.15 o 
  -6   7  -8     2152.50     2067.29    254.71 o 
   6  -7   9      966.88      893.17    105.74 o 
  -6  -7 -10     3477.34     3711.61    191.13 o 
  -6  -7 -11     1048.35     1104.32    125.26 o 
   6  -7  12     1259.41     1174.94    119.51 o 
   6   7  12     1276.24     1309.59    145.25 o 
  -6  -7 -13     3171.26     3196.88    207.12 o 
   6   7  13     3183.60     3495.75    242.97 o 
  -6  -7 -14     2134.68     2022.06    244.08 o 
  -6  -7 -15      100.77       90.97     77.90 o 
  -6  -7 -16     3783.70     3450.13    285.20 o 
   6   7  17     1452.12     1367.59    157.68 o 
   6  -7  18      250.35      176.58    144.20 o 
  -6   8  17     2552.88     2743.31    255.41 o 
  -6   8  16     4188.55     4537.98    305.58 o 
  -6   8  15       25.93       -5.27    120.06 o 
  -6  -8  15       30.56      -59.52    106.48 o 
  -6  -8  14       74.46       18.88     89.36 o 
  -6   8  13      482.16      353.00    107.49 o 
  -6  -8  12        1.20      -14.29     93.58 o 
  -6  -8  11       21.69      -17.43     74.88 o 
  -6   8  10     1741.42     1976.18    177.43 o 
  -6  -8  10     2644.04     2531.25    317.11 o 
  -6   8   9     4755.53     4632.79    259.27 o 
  -6  -8   8        6.49        9.72     84.62 o 
  -6   8   7     8380.45     7663.38   1391.87 o 
  -6   8   6    16855.82    16166.97   1161.39 o 
  -6  -8   5      639.16      612.02    102.77 o 
  -6  -8   4    16721.43    18045.95   1843.00 o 
  -6   8   3    24714.25    27034.11   2180.32 o 
   6   8  -2     1779.87     1754.47     84.81 o 
  -6  -8   2     3054.47     3102.66    467.28 o 
  -6   8   1     4167.79     4216.93    161.51 o 
  -6  -8   1    12399.92    11449.75    288.12 o 
   6   8   0     1452.30     1341.11    121.88 o 
   6   8   1      193.36      142.43     59.34 o 
   6  -8   2     3923.56     3446.57    456.71 o 
   6   8   3     6547.86     6469.54    272.12 o 
   6  -8   4        6.96       82.10     62.43 o 
   6  -8   4     4129.61     4942.85    255.78 o 
  -6  -8  -5     8323.07     7648.59    545.78 o 
   6  -8   5     9770.24     9177.58    536.44 o 
   6  -8   6    20377.02    22164.31   2243.79 o 
  -6   8  -7     4417.76     4504.30    555.22 o 
   6  -8   8     5598.17     5511.21    541.94 o 
   6   8   9    12614.93    12084.97   1231.48 o 
  -6  -8 -10     9405.93     9921.08    800.39 o 
  -6  -8 -11      260.93      344.33    104.05 o 
   6  -8  12      103.40      214.36     78.78 o 
   6   8  12     2577.52     2923.89    206.41 o 
  -6  -8 -13      166.50      263.45     89.44 o 
   6   8  13     5513.70     6274.95    320.94 o 
  -6  -8 -14       36.28       78.10     80.22 o 
   6  -8  15      134.86      103.66     88.55 o 
  -6  -8 -16        0.15       39.78     84.91 o 
   6   8  17       14.47       20.00    114.11 o 
  -6   9  16      340.07      264.33    182.04 o 
  -6   9  15     2478.99     2360.50    230.25 o 
  -6  -9  15     2814.71     2617.17    198.08 o 
  -6  -9  14     2408.00     2137.53    476.07 o 
  -6  -9  13       65.35       -2.60    107.39 o 
  -6  -9  12     2144.05     2097.51    184.34 o 
  -6   9  11     5719.44     6367.85    302.17 o 
  -6  -9  11    11180.46    10979.76    366.76 o 
  -6   9  10      575.52      759.25    140.88 o 
  -6  -9  10     2227.13     2473.82    204.16 o 
  -6  -9   9     7483.20     8054.01    328.13 o 
  -6   9   8     3784.94     3788.51    231.73 o 
  -6  -9   7     2302.01     1853.17    300.63 o 
  -6  -9   6      274.62      195.02     93.79 o 
  -6  -9   5     1941.08     1874.33    201.87 o 
  -6  -9   4      751.32      771.76    114.32 o 
  -6   9   3      766.19      746.67    114.21 o 
  -6   9   2      127.68      137.49     67.09 o 
  -6   9   2      158.23      143.38     96.19 o 
  -6   9   1       29.77       20.32     38.21 o 
  -6  -9   1       58.54       -4.43     96.51 o 
   6  -9   0        2.35       -0.23     51.02 o 
  -6   9  -1      668.54      629.51    127.15 o 
   6  -9   2      571.38      165.99    257.79 o 
   6  -9   3       12.69       13.52     38.54 o 
  -6  -9  -4      451.98      557.44     71.77 o 
   6  -9   4      804.77      709.28    142.31 o 
  -6  -9  -5     2411.17     2313.74    146.67 o 
  -6  -9  -5     3593.26     3626.57    508.90 o 
   6  -9   6      246.05      232.07     96.03 o 
   6   9   7     4559.74     4817.91    607.80 o 
   6   9   8     1389.36     1361.16    228.60 o 
   6  -9   9      854.91      800.79    117.67 o 
   6   9  10     2534.49     2646.27    196.18 o 
  -6  -9 -11     2781.72     3089.01    352.08 o 
   6  -9  12      604.13      509.28     90.13 o 
   6   9  12      792.99      753.79    148.66 o 
   6   9  13     6755.14     6176.40    748.96 o 
  -6  -9 -14     1008.61      981.33    142.79 o 
   6   9  15     1639.57     1440.26    323.07 o 
   6   9  16     1744.70     1926.70    210.00 o 
   6   9  17     1210.57     1120.60    183.68 o 
  -6  10  15      111.91       42.30    126.04 o 
  -6 -10  15      113.90       44.57    134.78 o 
  -6 -10  14       12.58        7.92    109.42 o 
  -6 -10  13     1068.71      909.01    222.58 o 
  -6 -10  12       36.65        3.62    101.34 o 
  -6  10  11      235.42       19.91    113.32 o 
  -6 -10  11      250.53      228.71    140.31 o 
  -6  10  10     1797.42     1826.45    188.23 o 
  -6 -10  10     2685.52     2887.64    231.53 o 
  -6  10   9     4604.67     4726.49    275.22 o 
  -6  10   8      190.17      166.58    146.78 o 
  -6 -10   7     7557.23     8169.20    364.55 o 
  -6  10   6     3427.87     3545.44    282.81 o 
  -6 -10   5      166.20      145.15     87.90 o 
  -6 -10   4     2861.41     3111.90    375.85 o 
  -6  10   3    14856.67    16932.00    833.04 o 
  -6  10   2       15.74       -4.95     76.74 o 
  -6 -10   2       15.77      -49.53    172.07 o 
  -6  10   1    13966.24    13865.79   1296.38 o 
  -6 -10   1    31848.93    32073.83    630.15 o 
   6  10   0     2559.92     2436.39    140.61 o 
  -6  10  -1        2.53      -12.43     61.20 o 
   6 -10   2     4361.91     4313.51    311.49 o 
   6  10   3     9802.48     9790.91    526.00 o 
   6 -10   4      246.86      193.24     77.20 o 
   6 -10   4     2941.54     2866.59    218.53 o 
   6 -10   5     3783.65     3348.14    542.42 o 
   6 -10   5     3786.33     4052.99    232.38 o 
   6  10   6     2972.23     3341.91    216.92 o 
  -6 -10  -7     3498.15     3732.56    262.82 o 
   6 -10   8      347.36      382.53    104.33 o 
   6 -10   9     7324.79     7277.50    314.59 o 
   6 -10  10     1637.03     1732.97    164.94 o 
   6 -10  11     1442.84     1612.53    455.03 o 
   6  10  12     1840.74     1748.63    381.47 o 
  -6 -10 -13        6.20      183.61    105.50 o 
  -6 -10 -14        1.72      -37.13    110.40 o 
  -6 -10 -15      605.20      570.89    133.08 o 
  -6 -11  13       72.26      -55.28    129.06 o 
  -6  11  12      278.86      254.28    124.10 o 
  -6 -11  11     2627.33     2564.97    212.70 o 
  -6  11  10      173.46      134.23    108.32 o 
  -6 -11  10      664.65      697.03    163.95 o 
  -6  11   9     3707.53     3734.65    431.80 o 
  -6 -11   8     1202.51     1456.08    179.15 o 
  -6 -11   7     2466.63     2333.56    245.18 o 
  -6  11   6      573.65      500.90    121.26 o 
  -6 -11   5     2196.81     2091.67    177.18 o 
  -6 -11   4      360.04      342.94    110.30 o 
  -6  11   3      121.35      105.78    119.01 o 
  -6  11   2       65.43       52.97     83.89 o 
  -6 -11   2      199.71      306.54    118.38 o 
  -6  11   1        4.88      -30.85     79.40 o 
  -6 -11   1       98.42        5.60    139.14 o 
  -6 -11   0      103.29       94.91     87.70 o 
   6  11   1     1113.25      975.63    104.39 o 
   6  11   2      181.42      156.26     72.31 o 
  -6  11  -3       87.73       47.18     95.57 o 
   6 -11   3     1037.97      923.70    197.31 o 
  -6 -11  -4      316.94      292.38    115.65 o 
   6 -11   4     1271.29     1391.17    188.32 o 
   6  11   5      433.04      504.44     84.70 o 
  -6 -11  -5     2653.35     3049.18    265.47 o 
   6 -11   6      376.28      386.19    119.26 o 
   6 -11   7     2467.66     2700.58    231.23 o 
  -6 -11  -8       44.41       89.04     90.13 o 
   6  11   9      614.45      482.04    116.41 o 
  -6 -11 -10      466.68      442.78    143.01 o 
   6 -11  11     2004.27     2154.81    393.02 o 
  -6 -11 -12      402.03      333.39    160.53 o 
   6  11  13     5643.36     5068.48    293.15 o 
  -6 -11 -13     5836.57     5643.31    303.25 o 
  -6  12  11      212.48      133.12    115.22 o 
  -6  12  10       42.30       74.68    116.45 o 
  -6 -12  10       46.96      179.08    165.61 o 
  -6 -12   9     4554.48     4616.76    295.63 o 
  -6 -12   8       22.26       83.01    146.67 o 
  -6 -12   7     7307.41     7421.17   1210.71 o 
  -6  12   6       80.24       59.14    101.25 o 
  -6 -12   5      440.68      349.11    112.50 o 
  -6 -12   4     1031.13     1116.19    153.86 o 
  -6 -12   3     8034.03     9276.15    521.39 o 
  -6  12   2        3.44      -16.24     91.18 o 
  -6 -12   2       29.89       21.68    151.11 o 
  -6  12   1     5929.12     6321.28    281.23 o 
  -6 -12   1    13540.80    14621.83    483.23 o 
  -6  12   0      737.20      713.90    126.38 o 
  -6  12  -1       76.55       37.96    163.29 o 
  -6  12  -2      345.83      224.54    148.77 o 
  -6  12  -3     7223.50     7705.86    340.53 o 
  -6 -12  -4       92.19      117.80    105.01 o 
  -6  12  -4      273.26      140.11    156.24 o 
   6 -12   5     4300.70     4732.52    292.48 o 
  -6 -12  -6      351.07      313.87    144.05 o 
  -6 -12  -7     4602.38     4884.95    453.00 o 
   6 -12   8      520.67      567.93    130.52 o 
   6 -12   9     7959.26     7458.06    597.97 o 
  -6 -12 -10      194.41      165.07    110.52 o 
  -6 -12 -11     1071.78      968.34    320.16 o 
  -6  13   7      555.30      366.49    128.29 o 
  -6 -13   6       34.05       27.15    110.72 o 
  -6 -13   5     2014.71     1795.14    264.52 o 
  -6 -13   4       11.69      -26.82    151.95 o 
  -6 -13   3      251.08      -11.50    151.44 o 
  -6  13   2       55.84       37.33     99.37 o 
  -6 -13   2       83.86      315.90    181.28 o 
  -6  13   1       19.05      -44.21     92.45 o 
  -6 -13   1       29.74      -63.80    159.11 o 
  -6  13   0        0.77        9.40     93.99 o 
  -6  13  -1       57.14       32.42    103.46 o 
  -6  13  -2        1.57      -92.69    107.08 o 
  -6  13  -3        1.99      -44.51    103.12 o 
  -6 -13  -4      158.95       61.87    122.78 o 
  -6  13  -4      484.24      473.34    159.36 o 
  -6 -13  -5     2276.14     2075.16    215.24 o 
  -6 -13  -6      103.62      105.46    138.20 o 
  -6 -13  -7     2047.76     1860.76    200.32 o 
  -6  13  -8      301.84      166.92    123.08 o 
  -7   0  21     2073.63     2030.16    190.27 o 
  -7   0  19     6998.61     7116.41    305.18 o 
  -7   0  17     3817.58     3909.68    231.66 o 
  -7   0  15     2288.88     2501.14    169.55 o 
   7   0 -13     2311.95     2297.15    358.57 o 
   7   0 -11      101.76       58.90     52.86 o 
  -7   0   9     1486.28     1495.50    112.81 o 
   7   0  -7     1157.90     1206.64     89.44 o 
  -7   0   5     2885.03     2897.06    123.27 o 
   7   0  -3     1922.15     1758.30     93.51 o 
  -7   0   3     5864.90     5572.19    158.86 o 
   7   0  -1     7167.02     6605.47    162.42 o 
  -7   0  -1     1398.04     1356.64    122.49 o 
   7   0   3    20105.77    20094.88    612.82 o 
   7   0   5    14264.26    14984.06    274.93 o 
  -7   0  -5    14265.45    15814.44    287.65 o 
   7   0   7     2545.83     2952.05    138.17 o 
   7   0   9    27340.83    31804.37    477.78 o 
   7   0  11    14769.38    14924.05   1059.17 o 
   7   0  13      367.81      496.91     99.24 o 
  -7   0 -15    10328.59     9932.52    250.96 o 
  -7   0 -17     3722.58     3265.95    106.73 o 
   7   0  17     3761.99     3450.42    248.23 o 
   7   0  19      571.08      571.94    155.85 o 
   7   0  21     2541.17     2666.92    239.71 o 
  -7   1  22      567.21      522.95    132.42 o 
  -7   1  21     5037.61     4943.05    271.69 o 
  -7   1  20       14.30      149.59     99.61 o 
  -7   1  19     2310.46     2132.61    270.28 o 
  -7   1  18      402.76      574.21    136.53 o 
  -7  -1  17     3717.15     3852.20    230.76 o 
  -7  -1  16      152.19      -18.81     92.94 o 
  -7  -1  15     4267.93     4330.95    215.17 o 
   7   1 -14        5.52       44.23     58.23 o 
   7   1 -13       96.05       94.40     55.68 o 
   7   1 -12        3.01      -18.60     58.09 o 
   7   1 -11     7926.25     8033.06    417.15 o 
   7  -1 -10      194.96      164.45     79.42 o 
   7   1  -9    24081.99    25144.15    593.72 o 
   7   1  -8     2377.03     2515.49    126.21 o 
   7   1  -7      584.59      473.74     63.01 o 
   7  -1  -6       96.96       97.08     42.78 o 
   7  -1  -5   123029.92   130290.06   4107.03 o 
   7   1  -4    20042.51    22422.23    583.38 o 
   7   1  -3    36000.14    36847.56    379.30 o 
   7  -1  -3    58552.23    60699.15   1375.69 o 
   7   1  -2     3135.27     3211.09    129.59 o 
   7   1  -1     1105.66      959.75     66.17 o 
   7   1   0     2057.89     1815.34    104.76 o 
   7   1   1    13028.83    12538.51    538.73 o 
   7   1   2       42.95       54.53     40.11 o 
   7   1   3     2870.32     2702.18    131.58 o 
   7   1   4     1920.69     1974.15     99.33 o 
  -7   1  -4     3433.14     3619.25    145.63 o 
   7   1   5    31450.86    33106.65   2478.42 o 
  -7   1  -6      109.65      124.01     65.27 o 
  -7   1  -7     8467.02     8218.83    417.37 o 
   7   1   8     2399.77     2553.74    176.00 o 
  -7   1  -9     2951.32     2932.76    487.31 o 
  -7   1 -10      874.92      992.93    104.39 o 
  -7   1 -11      306.81      723.16     70.06 o 
   7   1  11    13069.34    13413.01    939.82 o 
   7   1  12     1045.37     1013.42     98.40 o 
   7  -1  13       77.33      160.31     64.67 o 
   7   1  14      119.04      388.46    137.74 o 
  -7   1 -15      716.95      826.85    102.12 o 
   7   1  16        1.39       40.21    105.21 o 
  -7  -1 -17      940.49      861.30     68.95 o 
   7   1  17     6786.29     6700.61    322.19 o 
   7  -1  18      143.20       85.24    179.07 o 
   7   1  19     4061.04     4396.81    500.60 o 
   7   1  20       91.05      195.06    136.70 o 
   7   1  21     2659.95     2536.00    233.93 o 
   7  -1  22      157.86       50.63    124.45 o 
  -7   2  22      122.89      230.35    115.48 o 
  -7   2  21      631.53      650.60    156.32 o 
  -7   2  20        8.45      125.86     95.72 o 
  -7   2  19     6791.73     6843.34    295.63 o 
  -7   2  18      336.46      315.36    156.41 o 
  -7   2  17     2638.63     2646.69    253.28 o 
  -7  -2  16      416.42      331.65    108.94 o 
   7   2 -15     2100.86     1974.69    138.59 o 
  -7  -2  14       38.01       -7.66     83.64 o 
   7   2 -13     5714.92     5457.25    315.38 o 
  -7  -2  12      979.69      907.62     99.29 o 
   7  -2 -11      190.61      115.14     63.98 o 
   7  -2 -10      264.88      263.83     88.04 o 
   7   2  -9     2362.09     2334.75    153.88 o 
  -7  -2   8      456.10      455.70     66.74 o 
   7   2  -7      395.26      378.48     57.55 o 
   7  -2  -6     1495.91     1633.82     95.73 o 
   7   2  -5     1215.42     1311.96    136.08 o 
   7  -2  -4     1134.07     1201.30     95.24 o 
   7   2  -3     1970.35     1976.04     87.69 o 
   7  -2  -3     6855.70     7117.29    251.97 o 
   7   2  -2      257.34      256.90     46.19 o 
   7   2  -1     9012.85     9028.96    285.28 o 
   7  -2   0      570.51      640.51     61.57 o 
   7  -2   1       10.48        6.27     28.08 o 
   7  -2   2      147.03      155.93     37.18 o 
  -7   2  -3     4676.06     4614.97    329.35 o 
  -7   2  -4      314.89      163.03    197.35 o 
   7  -2   5    17837.24    19150.02   1120.26 o 
  -7   2  -6      679.74      740.96     74.74 o 
   7  -2   7      789.33      923.65     80.14 o 
  -7   2  -8     3523.45     3759.18    238.13 o 
   7   2   9    18609.63    20064.46   1739.25 o 
  -7   2 -10      755.64      750.85    146.17 o 
  -7   2 -11     7806.09     7764.87    192.80 o 
   7   2  11     8127.48     8373.41    366.19 o 
  -7   2 -12     3224.22     3095.63    153.67 o 
   7   2  12     4023.93     3850.11    222.12 o 
   7  -2  13      971.27     1049.92    101.59 o 
   7   2  14      415.06      384.11    143.96 o 
   7  -2  15     9091.23     8283.52    789.28 o 
   7   2  16      321.98      424.71    116.36 o 
   7   2  17     5192.30     5456.34    300.96 o 
   7   2  18      331.46      397.50    156.30 o 
   7  -2  19     1883.91     1853.36    218.30 o 
   7   2  20      126.47      254.01    178.71 o 
   7   2  21     1964.38     2017.70    218.43 o 
   7  -2  22       10.96       -4.06    122.53 o 
  -7   3  21     5889.82     6346.78    331.30 o 
  -7   3  20      444.08      379.72    116.06 o 
  -7   3  19     2206.25     2371.44    189.54 o 
  -7   3  18     1504.92     1755.40    166.94 o 
  -7  -3  17     2405.78     2311.30    189.54 o 
  -7  -3  16      261.76      135.56     55.30 o 
  -7   3  15     1312.71     1240.68    119.77 o 
  -7   3  14      596.14      554.33    124.99 o 
  -7   3  13        8.12      -23.00     56.31 o 
  -7  -3  12      234.20      208.65     94.91 o 
   7   3 -11    10091.34    10173.03    257.90 o 
   7   3 -10      868.89      692.13    100.06 o 
   7   3  -9    36328.64    38096.30   1333.79 o 
   7   3  -8     1263.64     1261.36     92.05 o 
   7   3  -7     3669.09     3698.20    154.75 o 
   7   3  -6     4272.91     3844.02    127.69 o 
   7  -3  -5    73155.30    78095.26   3268.45 o 
   7  -3  -4      594.86      576.63    107.97 o 
   7   3  -3    20243.47    19813.89    832.03 o 
  -7  -3   2     3996.05     3894.61    180.55 o 
  -7   3   1     5333.66     5027.57    360.04 o 
   7  -3   0      611.25      506.99     54.77 o 
   7  -3   1    15990.39    15767.05    748.39 o 
   7   3   2      707.82      786.54     98.05 o 
  -7   3  -3    14448.95    15398.78    404.14 o 
  -7   3  -4     2384.11      371.11   1042.10 o 
   7  -3   4     2848.27     3026.62    142.84 o 
   7  -3   5    37046.32    40914.11   5939.42 o 
  -7   3  -6      393.28      454.16     67.80 o 
  -7   3  -7    15425.31    16058.80    369.32 o 
  -7   3  -8      938.24      868.64     83.68 o 
  -7   3  -9     3734.21     4044.79    288.20 o 
   7   3  10     2034.24     2096.56    396.09 o 
   7  -3  11    12155.36    12748.14    869.97 o 
   7   3  12        1.11      -29.11     67.61 o 
   7   3  13       31.26       48.47     55.90 o 
   7   3  14      336.31      383.94     89.29 o 
   7   3  15      102.97       90.63     67.89 o 
  -7  -3 -16      634.81      636.52     92.95 o 
   7  -3  17     1100.60     1006.72    145.26 o 
   7   3  17     4012.56     4298.59    284.93 o 
   7   3  18      736.00      555.72    161.31 o 
   7   3  19     2456.90     2788.45    323.03 o 
   7  -3  20      910.48      790.81    164.54 o 
   7  -3  21     4260.44     4009.49    271.79 o 
  -7   4  20      881.34      885.22    163.26 o 
  -7   4  19     3931.39     4031.37    268.60 o 
  -7   4  18      670.16      552.51    122.36 o 
  -7   4  17     1317.53     1220.30    150.73 o 
  -7  -4  16      300.20      274.73     78.15 o 
  -7  -4  16      369.12      264.06     96.42 o 
  -7   4  15      854.73      865.80    124.54 o 
  -7   4  14       63.66       34.76     60.01 o 
   7   4 -13     2722.13     2541.20    141.27 o 
  -7  -4  12        5.23      -20.31     90.55 o 
  -7   4  11      412.90      390.00    124.08 o 
   7   4 -10     1090.26     1052.10     99.89 o 
   7   4  -9     1112.57      886.80     89.59 o 
   7   4  -8      966.08     1053.02     82.06 o 
   7  -4  -7      125.84       90.65     37.44 o 
   7   4  -6       39.52       74.24     33.97 o 
   7   4  -5      845.20      844.13    118.31 o 
   7  -4  -4      376.29      346.00     95.09 o 
  -7   4   3     4230.23     4182.66    138.97 o 
   7   4  -2      310.19      313.33     44.55 o 
  -7   4   2      613.54      534.84     81.48 o 
   7  -4  -1     6938.11     6971.92    236.53 o 
  -7  -4   0     2572.60     2433.61    197.29 o 
  -7   4  -1      302.00      325.24     55.26 o 
   7  -4   2      819.31      787.74     62.68 o 
   7   4   3    12540.37    12673.21    828.75 o 
   7   4   4     3771.93     4095.71    151.84 o 
   7  -4   4     6918.42     1089.94   2750.68 o 
   7   4   5    12935.95    13425.28    185.19 o 
   7  -4   5    15552.00    17103.77   1616.82 o 
   7  -4   6     1515.63     1376.92     99.58 o 
   7   4   7     2582.32     2718.00    196.64 o 
  -7   4  -8     5528.59     5592.75    212.19 o 
   7   4   9    17788.87    18469.14   1858.92 o 
   7   4  10     2591.23     3057.77    350.82 o 
  -7   4 -11    10454.29     9988.09    247.94 o 
   7   4  11    11216.67    11512.23    444.80 o 
   7  -4  12      222.77      213.51     77.51 o 
  -7   4 -13      554.82      487.14     88.65 o 
  -7   4 -14     2227.54     1991.39    183.86 o 
   7   4  15     8581.99     8612.01    406.13 o 
  -7  -4 -16      654.21      587.87     98.00 o 
   7   4  17     3410.48     3697.61    261.41 o 
   7  -4  18      762.23      760.12    161.16 o 
   7   4  19      619.91      535.39    140.66 o 
   7   4  20      722.98      709.54    177.77 o 
   7  -4  21     1206.48     1145.29    172.63 o 
  -7   5  20      565.73      541.65    155.50 o 
  -7   5  19     1859.21     2123.29    227.11 o 
  -7   5  18     2089.86     2601.97    243.98 o 
  -7   5  17     1523.07     1530.68    206.00 o 
  -7  -5  16        1.80      -28.79     74.07 o 
  -7  -5  16      393.11      460.33     86.78 o 
  -7  -5  15     2261.95     2294.21    143.41 o 
  -7   5  14     1585.72     1562.43    159.84 o 
   7  -5 -13       72.82       33.96     53.31 o 
   7  -5 -12     1089.69      970.82    108.54 o 
   7  -5 -11     5746.86     5415.75    273.73 o 
   7   5 -10      177.24      100.80     64.12 o 
   7  -5  -9    15987.70    16222.95    449.12 o 
   7   5  -8     8466.20     8973.16    378.48 o 
   7   5  -7     3100.26     2892.65    127.24 o 
   7  -5  -6     7010.36     6815.01    168.72 o 
  -7   5   5    54301.34    59086.53   2351.78 o 
  -7  -5   4     1746.95     1837.29     52.98 o 
  -7   5   4     6251.96     6419.21    464.23 o 
  -7   5   3    17534.64    17628.06    614.53 o 
   7   5  -2     7674.31     7768.90    167.32 o 
  -7   5   2    12115.69    12295.12    301.10 o 
  -7   5   1     1525.16     1586.76    131.82 o 
   7   5   0       67.11       54.91     35.87 o 
   7  -5   1    13474.46    13896.06    283.45 o 
   7   5   2      742.17      791.30    117.99 o 
   7  -5   3     3282.18      876.88   1508.20 o 
   7   5   4     1931.23     2032.47     77.69 o 
   7   5   4     4562.35     4432.91    281.19 o 
   7   5   5    24712.22    25705.01   4929.61 o 
   7   5   6     1106.33     1209.39    198.84 o 
  -7   5  -7    10291.42    10092.67    445.14 o 
  -7   5  -8     4002.36     3978.04    176.26 o 
   7   5   9      843.70      775.03    102.51 o 
  -7   5 -10     1767.15     1889.81    202.98 o 
   7  -5  11      632.53     1055.20    115.91 o 
   7   5  11    10216.69    10314.47   1256.89 o 
   7  -5  12      147.39      127.22     68.91 o 
   7   5  13       51.65       87.29     75.84 o 
   7  -5  14       54.45       92.53     75.45 o 
   7  -5  15       25.48       20.37     96.81 o 
   7   5  16      888.38      877.17    137.66 o 
   7   5  17      459.99      592.26    130.62 o 
   7  -5  18     1341.55     1291.70    186.23 o 
   7   5  19     3537.92     3597.06    262.30 o 
   7  -5  20      739.60      532.90    139.32 o 
  -7   6  19     1450.86     1468.26    198.25 o 
  -7   6  18      366.62      282.02    181.29 o 
  -7   6  17      579.36      484.92    188.08 o 
  -7   6  16     2870.66     3020.38    238.50 o 
  -7  -6  16     3051.93     2784.15    167.27 o 
  -7  -6  15     1214.57     1114.13    132.25 o 
  -7  -6  14      380.60      186.26     65.68 o 
  -7   6  13     2654.68     2639.93    141.13 o 
  -7  -6  12       46.36       23.21     41.19 o 
   7   6 -11      129.18       59.31     37.73 o 
   7   6 -10      277.66      265.40     23.00 o 
  -7   6  10      524.68      486.37    101.69 o 
  -7   6   9       71.21       35.46     86.96 o 
  -7   6   8       84.70       72.88     61.68 o 
   7  -6  -7      262.55      231.32     72.46 o 
   7  -6  -6       99.31       61.71     45.36 o 
  -7  -6   5     1305.52     1237.45     89.46 o 
  -7   6   4      501.03      407.34     47.06 o 
   7   6  -3       66.59       71.90     31.73 o 
  -7   6   3     1279.29     1321.13     89.17 o 
   7   6  -2      395.13      389.57     47.81 o 
  -7   6   2      415.75      382.06     85.01 o 
  -7   6   1     1514.58     1245.48     93.14 o 
  -7   6   0     1179.65     1248.04     95.37 o 
   7  -6   1      410.97      429.61     72.84 o 
   7  -6   2     4076.92     4020.69    174.39 o 
   7  -6   3     9536.56      845.80   2959.28 o 
   7  -6   3     9541.79    10037.07    605.93 o 
  -7   6  -4       18.42       39.48     38.50 o 
   7  -6   4       40.06       38.36     80.54 o 
   7   6   5     5794.94     6299.36    145.14 o 
   7   6   5     7228.15     7736.16    668.20 o 
   7  -6   6     9122.29    10307.82    864.79 o 
   7   6   7     3487.84     3446.92    188.03 o 
  -7   6  -8     6377.95     5869.29    387.99 o 
   7   6   9     3880.03     3780.68    294.21 o 
  -7   6 -10     2369.16     2372.61    343.89 o 
  -7   6 -11    11686.75    11963.71   1096.63 o 
   7  -6  12     4848.53     4603.50    408.08 o 
  -7   6 -13        8.97       49.61     76.49 o 
  -7  -6 -14     1951.45     1835.80    155.80 o 
  -7  -6 -15     4486.57     4612.06    285.46 o 
   7  -6  16      213.33      134.00     87.06 o 
   7   6  17     4128.73     4481.92    291.82 o 
   7  -6  17     4279.98     4017.96    247.51 o 
   7   6  18     1310.34     1473.70    196.51 o 
   7   6  19     1576.07     1678.62    251.45 o 
   7  -6  20      258.16      354.36    125.66 o 
  -7   7  18     5095.87     6255.92    352.44 o 
  -7   7  17     1075.46     1013.28    204.30 o 
  -7  -7  16     2682.53     2313.90    273.21 o 
  -7  -7  15     1472.83     1577.99    156.09 o 
  -7  -7  14     2455.65     2241.36    178.28 o 
  -7  -7  13       32.97        6.46     86.80 o 
  -7  -7  12     1766.94     1796.76    162.48 o 
  -7   7  11     3667.64     3733.18    227.82 o 
  -7  -7  11     8347.49     8023.62    740.02 o 
  -7  -7  10     1408.55     1122.85    280.78 o 
  -7  -7   9     1281.81     1352.25    115.80 o 
  -7  -7   8     7885.38     7621.76   1137.46 o 
  -7  -7   7     4038.67     3767.15    207.16 o 
  -7   7   6     8436.53     7524.54    699.38 o 
  -7   7   5    17872.10    20302.85    424.44 o 
  -7   7   4     2568.65     2605.40    168.32 o 
  -7   7   3     5161.24     4693.72    250.05 o 
  -7   7   3    10719.88    10543.51    652.74 o 
  -7   7   2     7957.23     7556.72    554.44 o 
  -7  -7   2    13901.84    13489.43    556.83 o 
  -7   7   1      727.75      786.15     80.13 o 
  -7  -7   1     3886.00     4002.07    159.04 o 
  -7  -7   0     2981.12     2807.13    205.97 o 
   7  -7   1     5650.41     6043.91    211.50 o 
   7   7   2     2954.17     2366.25    778.81 o 
  -7   7  -3      390.35      421.96     41.73 o 
   7  -7   3     1622.56     1832.24    169.01 o 
   7   7   4     7039.65     7019.13    126.82 o 
   7  -7   4    11293.68    11504.67    483.54 o 
   7   7   5      921.94     1174.52     67.56 o 
   7  -7   5     8687.06     9221.32    664.82 o 
   7   7   6     4138.30     1183.36   2075.22 o 
   7   7   7     6386.74     4408.82   1663.85 o 
   7   7   8     4269.78     3844.81    303.29 o 
   7  -7   9      257.17      170.57     78.73 o 
  -7   7 -10     2287.51     2477.61    310.54 o 
  -7  -7 -11     4456.49     4944.32    293.14 o 
   7   7  12      105.64       80.62     78.04 o 
   7  -7  13      347.26      429.19    101.36 o 
   7  -7  14      234.90      273.87     92.74 o 
   7   7  15      219.37      131.45     89.10 o 
  -7  -7 -16      231.68      221.11     93.84 o 
   7   7  17      286.56      330.22    115.89 o 
   7  -7  17     1700.06     1574.23    178.83 o 
   7   7  18     2759.63     2508.90    230.93 o 
  -7   8  17      562.72      320.52    177.53 o 
  -7   8  16     2238.27     2431.23    237.14 o 
  -7  -8  15        8.00     -100.03    100.03 o 
  -7  -8  14     1813.85     1637.36    169.54 o 
  -7  -8  13      533.32      507.86    115.56 o 
  -7  -8  12      112.16       27.08     90.65 o 
  -7   8  11      404.87      102.35    105.71 o 
  -7  -8  11      791.13      614.77    127.51 o 
  -7   8  10     2750.52     2881.99    212.18 o 
  -7  -8   9      770.11      731.51    103.06 o 
  -7  -8   8      258.10      162.56     69.99 o 
  -7  -8   7      397.35      371.34     62.85 o 
  -7   8   6      432.02      374.11     96.59 o 
  -7   8   5      652.96      679.82    115.47 o 
  -7   8   4      702.99      771.52    119.64 o 
  -7   8   3      545.99      722.54     97.09 o 
  -7   8   3     1802.67     1650.53    258.16 o 
  -7   8   2       50.60       30.69     22.58 o 
  -7  -8   2      189.99      120.46     75.45 o 
   7   8  -1     2655.39     2669.50    190.88 o 
   7   8   0      758.52      731.27     81.99 o 
   7  -8   1      140.35      146.79     72.23 o 
   7  -8   2     2576.92      245.88    862.85 o 
   7   8   3     1911.01     1910.78    250.94 o 
   7  -8   3     1914.13     2141.55    193.31 o 
   7  -8   4     2014.72     2080.72     85.95 o 
   7  -8   4     4710.65     4794.59    244.54 o 
  -7  -8  -5     7129.56     7392.99   1466.24 o 
   7  -8   6     4183.11     4374.58    552.71 o 
  -7   8  -7      210.25      239.88     81.37 o 
   7  -8   8     5748.65     5719.50    471.80 o 
   7   8   9     5404.60     5788.63    497.54 o 
   7   8  10      880.81      853.53    126.14 o 
   7   8  11     1072.57     1097.14    148.05 o 
   7  -8  12     5302.55     4977.29    231.61 o 
   7   8  12     8551.91     9329.89    367.23 o 
  -7  -8 -13       30.50       23.81     83.47 o 
  -7  -8 -14     1460.80     1625.33    337.66 o 
   7  -8  15     1663.99     1596.25    160.05 o 
   7   8  16      120.08      169.87    111.90 o 
   7   8  17     1941.26     2026.44    217.94 o 
  -7  -9  15     1527.51     1382.89    354.44 o 
  -7  -9  14     3711.38     3278.28    499.16 o 
  -7  -9  13      127.72       26.39    112.53 o 
  -7  -9  12     5907.49     5832.05   1307.01 o 
  -7   9  11     2401.63     2515.82    211.17 o 
  -7  -9  11     5598.05     4993.97    267.70 o 
  -7  -9  10     1211.67     1175.21    166.94 o 
  -7  -9   9     4472.47     5007.27    449.75 o 
  -7  -9   8    11666.04    13062.83    399.59 o 
  -7  -9   7     4438.56     4398.26    388.21 o 
  -7   9   6    10671.77    10740.98    443.62 o 
  -7  -9   5     9571.46    10170.27   1085.25 o 
  -7   9   4      624.05      605.98    115.47 o 
  -7   9   3     3718.54     3963.30    205.57 o 
  -7  -9   3     8473.58     8325.85    301.16 o 
   7   9  -2     5790.98     5136.00    705.71 o 
  -7  -9   2    14419.08    14325.40    373.90 o 
  -7   9   1       53.03       33.61     44.84 o 
  -7  -9   1      235.41      204.53    103.06 o 
   7   9   0     2512.61     2664.11    176.90 o 
  -7   9  -1     2760.92     2654.43    190.76 o 
   7  -9   2      126.14       66.00     70.99 o 
   7  -9   3      499.06      410.71     90.03 o 
   7  -9   3     1977.30     1821.59    184.94 o 
   7   9   4     2515.73     2359.62     78.39 o 
   7  -9   4     5893.18     5932.60    453.30 o 
   7  -9   5     7630.60     8661.64   1024.85 o 
  -7   9  -6     2339.74     2469.94    329.60 o 
   7  -9   7     5173.67     4982.82    475.81 o 
   7   9   8     4859.15     4841.74    562.40 o 
   7  -9   9     2090.60     2343.57    188.23 o 
  -7  -9 -10     2174.23     2362.66    198.90 o 
   7  -9  11        8.33       90.81     69.25 o 
  -7  -9 -11     1970.56     1949.39    210.24 o 
  -7  -9 -12       12.43       35.93     83.95 o 
   7   9  12     2068.30     1887.74    206.01 o 
  -7  -9 -13      434.83      412.17    111.34 o 
  -7  -9 -14      136.41      219.43    105.99 o 
  -7  -9 -15      128.96      114.74    137.65 o 
   7   9  16     1064.24      847.34    157.94 o 
  -7 -10  14      264.47      129.16    108.25 o 
  -7 -10  13      660.49      621.75    135.49 o 
  -7  10  12      531.14      402.06    136.78 o 
  -7 -10  12     1847.13     1541.93    186.19 o 
  -7  10  11       39.26     -107.51    116.51 o 
  -7 -10  11      159.67      154.07    145.52 o 
  -7 -10  10     3429.33     3489.19    254.68 o 
  -7 -10   9       85.51       41.76    211.57 o 
  -7  10   8      231.81      223.26    130.07 o 
  -7 -10   7       49.24       65.06     89.25 o 
  -7  10   6       44.40       39.82     87.78 o 
  -7 -10   5        2.54       -9.00    101.76 o 
  -7 -10   4     1653.90     1628.68    163.20 o 
  -7  10   3      321.32      265.26     83.21 o 
  -7 -10   3      338.68      316.16    108.81 o 
  -7  10   2      958.63      942.73    128.98 o 
  -7 -10   2     1701.61     1584.15    167.59 o 
  -7  10   1      478.49      391.30     62.69 o 
   7  10   0     3030.79     3100.81    194.25 o 
  -7  10  -1      604.93      607.85     89.94 o 
  -7  10  -2     6260.29     6639.30    248.99 o 
  -7  10  -3     2366.06     2212.11    182.97 o 
   7 -10   3     2472.33     2667.58    226.84 o 
  -7  10  -4       69.09     -128.40    134.23 o 
   7 -10   5     1843.45     2163.65    268.70 o 
  -7 -10  -6     4670.47     5139.26    388.08 o 
   7 -10   7      191.30      177.60     91.54 o 
   7 -10   8     5361.47     5593.25    279.04 o 
   7 -10   9     2574.38     2614.37    206.01 o 
  -7 -10 -10      501.35      469.08    211.93 o 
   7 -10  11     1353.84     1172.29    120.82 o 
  -7 -10 -11     1452.85     1436.34    195.07 o 
   7 -10  12     5186.23     5519.35    862.20 o 
  -7 -10 -12     7192.37     7091.41    322.11 o 
   7 -10  13       28.82       21.45    107.11 o 
  -7 -10 -14     4462.77     3814.75    429.29 o 
  -7 -10 -15     1106.96      972.81    147.23 o 
  -7 -11  13       30.27      -39.49    115.76 o 
  -7 -11  12     1854.19     1506.51    516.63 o 
  -7  11  11      424.99      387.33    130.81 o 
  -7 -11  11      859.75      856.64    179.08 o 
  -7 -11  10      153.75       42.12    196.90 o 
  -7  11   9     1716.62     1557.72    193.88 o 
  -7 -11   8    14512.06    15131.56   1391.75 o 
  -7 -11   7      106.95       72.34    101.96 o 
  -7 -11   6     5360.86     5680.47    282.21 o 
  -7 -11   5      561.43      526.62    157.18 o 
  -7 -11   4     2107.67     2222.47    264.43 o 
  -7  11   3      146.68      124.35     87.13 o 
  -7 -11   3      160.47      -28.61    142.06 o 
  -7  11   2     6707.31     7689.18    309.80 o 
  -7 -11   2    15084.71    14964.47    434.10 o 
  -7  11   1      139.69       78.93    133.80 o 
  -7  11   0     2997.72     3256.27    215.70 o 
  -7  11  -1     1285.70     1210.35    160.89 o 
   7  11   2     1067.85     1135.00    120.91 o 
  -7 -11  -3      972.08      839.06    138.08 o 
  -7  11  -3     1003.10     1110.53    193.41 o 
   7  11   4     3393.87     3781.98    175.97 o 
   7 -11   4     7046.58     7982.26    358.73 o 
  -7 -11  -5      288.49      272.01    123.43 o 
  -7 -11  -6     2554.63     2765.91    205.79 o 
  -7 -11  -7      480.05      542.92    117.47 o 
   7 -11   8     6918.31     6735.73    578.09 o 
   7 -11   9      297.20      260.23    112.44 o 
  -7 -11 -10     1401.63     1465.84    184.87 o 
   7 -11  11     1036.10      949.90    170.33 o 
  -7 -11 -12      788.42      613.79    161.87 o 
   7  11  13       26.35      -11.21    115.19 o 
  -7 -12  10     2245.33     2103.68    229.92 o 
  -7  12   9      194.53      175.38    144.02 o 
  -7 -12   8       82.41       42.48    141.67 o 
  -7 -12   7      698.73      707.93    137.80 o 
  -7 -12   6      126.56      112.55    106.94 o 
  -7  12   5       10.65      -38.13    115.04 o 
  -7 -12   4      340.22      214.21    128.64 o 
  -7  12   3       13.32        2.63     85.95 o 
  -7 -12   3       27.78     -105.12    142.68 o 
  -7  12   2      101.19      -29.08     95.10 o 
  -7 -12   2      559.56      501.89    163.89 o 
  -7  12   1      476.80      457.37    117.01 o 
  -7  12   0     1390.16     1518.10    164.78 o 
  -7  12  -1      445.92      337.18    120.17 o 
  -7  12  -2     3548.45     3758.83    450.71 o 
  -7 -12  -3       12.71      -20.39    106.01 o 
  -7  12  -3       16.41     -122.96    148.20 o 
   7 -12   4      174.62       67.44    153.50 o 
  -7 -12  -5      771.35      872.02    212.69 o 
  -7 -12  -6     2936.77     2855.94    235.55 o 
   7 -12   7      403.59      339.99    123.58 o 
   7 -12   8     5208.49     5089.02    412.88 o 
  -7  12  -9      550.61      362.96    119.98 o 
  -7 -12 -10     1073.90     1064.75    165.70 o 
  -7  13   7      165.18       38.85    119.36 o 
  -7  13   6     5047.78     4735.05    280.69 o 
  -7 -13   5      194.49      114.67    123.13 o 
  -7 -13   4     1006.23      799.78    198.95 o 
  -7  13   3       71.99       33.27    102.84 o 
  -7 -13   3      304.90      270.24    173.28 o 
  -7  13   2     5023.09     5018.45    274.46 o 
  -7 -13   2    11147.21    10361.89    440.81 o 
  -7  13   1       54.44       11.89    106.70 o 
  -7 -13   0     2629.15     2340.11    523.60 o 
  -7  13  -1      148.78      198.69    126.34 o 
  -7  13  -2      568.26      576.38    153.74 o 
  -7  13  -3      176.14      132.70    112.86 o 
  -7  13  -4     5697.32     5512.97    326.92 o 
  -7  13  -5      102.83     -155.31    155.31 o 
  -7  13  -6     1060.33      793.52    149.17 o 
  -7  13  -7       13.06      113.31    114.50 o 
  -8   0  20     8029.25     8258.13    341.18 o 
  -8   0  18     1543.60     1291.58    175.99 o 
  -8   0  16    13828.32    13726.42    383.97 o 
  -8   0  14     3068.32     2969.46    178.72 o 
  -8   0  12     1380.46     1459.66    112.43 o 
   8   0 -10    22513.23    22264.24   1409.07 o 
   8   0  -8     4158.24     4047.20    307.48 o 
  -8   0   6    35476.12    36847.86   1396.90 o 
   8   0  -4    37092.35    37841.25    900.50 o 
  -8   0   2       65.80       52.99     39.96 o 
   8   0   0     1260.23     1161.96     68.08 o 
   8   0   2      236.42      242.28     46.02 o 
  -8   0  -4    21222.85    21410.80    852.45 o 
  -8   0  -6    15133.94    15441.23   2154.95 o 
   8   0   8      922.85     1132.94    100.63 o 
   8   0  10     2230.75     2100.79    182.66 o 
   8   0  12     4537.34     4815.15    234.24 o 
   8   0  14     5334.82     5126.02    262.84 o 
  -8   0 -16       30.33      194.95     56.14 o 
   8   0  16    10533.32    10287.67    391.03 o 
   8   0  18     4242.64     4746.58    287.38 o 
   8   0  20     3175.14     2826.91    244.30 o 
  -8   1  21       49.95      118.00    113.79 o 
  -8   1  20     1142.72     1067.30    151.73 o 
  -8   1  19       31.21        8.50    174.45 o 
  -8  -1  18     4413.80     4406.20    256.66 o 
  -8   1  17      270.24      169.15     98.75 o 
  -8   1  16       44.00       32.72     97.79 o 
  -8  -1  15      383.00      343.72     99.41 o 
  -8  -1  14       16.30      -42.05     63.75 o 
  -8  -1  13       61.83      -11.45     67.13 o 
   8   1 -12        7.31      -34.01     53.29 o 
  -8   1  11     1013.44      971.68    114.89 o 
  -8  -1  10       61.79      -19.56     89.47 o 
  -8   1   9      772.51      768.50    102.82 o 
  -8   1   8     3824.36     3400.56    150.65 o 
  -8   1   7     1531.66     1596.13    103.68 o 
  -8   1   6    11228.85    11084.21    258.24 o 
   8   1  -5    10177.45    10603.40    238.83 o 
   8  -1  -4        7.79        3.93     44.55 o 
   8   1  -4     1115.09     1047.51    141.32 o 
  -8  -1   3        1.84        5.22     41.72 o 
  -8   1   2    31469.01    31307.82   1420.75 o 
   8   1  -1     1995.58     1921.64    237.26 o 
   8   1   0    22879.53    21816.40    931.01 o 
  -8  -1  -1      170.83      143.17     41.27 o 
   8  -1   2     2048.82     2107.17     99.68 o 
   8  -1   3      804.53      881.30     56.09 o 
  -8  -1  -3     1631.82     1724.67     97.03 o 
   8  -1   4    39676.88    42239.33    877.20 o 
   8  -1   5      334.91      392.21     79.03 o 
  -8   1  -6     9873.46     9849.89    640.22 o 
  -8   1  -7     2196.45     2261.86    144.20 o 
  -8   1  -8    17580.25    19144.58   1515.44 o 
   8   1   9      677.80      678.40    117.84 o 
  -8   1 -10    18487.97    18803.99    312.25 o 
   8  -1  10    29469.21    30360.90    868.27 o 
  -8   1 -11      574.05      596.00     87.85 o 
  -8   1 -12     5808.61     5923.07    220.60 o 
  -8   1 -13       37.85      133.18     67.24 o 
   8   1  14     2332.44     2601.87    206.79 o 
  -8   1 -15       39.85      157.14     76.83 o 
  -8   1 -16     5667.72     5301.44    332.44 o 
   8  -1  16     6023.07     5955.81    310.11 o 
   8  -1  17      102.90      183.77    133.51 o 
   8   1  18     6917.23     6609.95    791.29 o 
   8   1  19      369.56      386.16    273.00 o 
   8   1  20      853.97      721.58    151.89 o 
   8   1  21       58.66       29.96    124.04 o 
  -8   2  21      355.53      247.25    111.58 o 
  -8   2  20     9692.29     9880.04    930.24 o 
  -8   2  19       22.11      181.50    127.22 o 
  -8  -2  18     1489.07     1230.06    181.27 o 
  -8   2  17      381.18      395.23    196.09 o 
  -8  -2  16    10032.49     9057.76   1249.51 o 
  -8   2  15      143.51      145.43     71.65 o 
   8   2 -14     2638.16     2422.69    220.10 o 
   8   2 -13     1657.83     1601.06    151.75 o 
  -8   2  12     2908.31     3115.16    214.07 o 
   8   2 -11      916.77      732.53    113.39 o 
   8  -2 -10    23236.95    24250.71   1657.66 o 
   8   2  -9      953.83      914.98     94.76 o 
  -8   2   8     6550.16     6189.02    198.46 o 
   8   2  -7     4636.82     4711.16    167.56 o 
  -8  -2   6     9504.18     9926.08    370.31 o 
  -8  -2   5     3378.97     3890.35    146.85 o 
   8  -2  -4    25846.12    25324.24    533.31 o 
   8  -2  -3        0.73       36.98     41.65 o 
  -8   2   2     3583.86     3725.44    204.49 o 
  -8   2   1     1405.15     1349.58     86.37 o 
   8   2   0     4311.81     4065.73    139.16 o 
   8  -2   1     2638.21     2737.42    214.24 o 
   8   2   2     9947.78    10020.77    531.14 o 
  -8   2  -3       15.07       62.90     63.53 o 
   8  -2   3     2687.20     2730.28    424.61 o 
  -8   2  -4    17797.58    19486.72   2093.96 o 
  -8   2  -5      130.23      155.18     55.32 o 
  -8   2  -6     9282.25     9814.97    469.81 o 
  -8   2  -7      364.77      353.75     63.54 o 
  -8   2  -8     2456.52     2580.97    246.38 o 
  -8   2  -9     1307.16     1601.56    186.73 o 
  -8   2 -10      950.12      966.02     85.01 o 
   8   2  10     3358.47     3323.02    189.29 o 
  -8   2 -11      929.76      974.14    101.36 o 
   8   2  11     1278.78     1489.57    147.98 o 
  -8   2 -12       74.38      177.38     69.12 o 
  -8   2 -13       94.42      100.98     66.99 o 
  -8   2 -14     3905.05     4029.34    192.38 o 
   8   2  15      467.50      554.30    125.33 o 
   8   2  16     8422.36     8460.34    353.27 o 
   8   2  17      365.63      329.60    145.97 o 
   8   2  18     5799.74     6182.29    875.37 o 
   8  -2  19      929.81     1083.38    214.96 o 
   8   2  20     3016.68     3311.96    257.52 o 
   8  -2  21      152.50       -8.60    128.36 o 
  -8   3  21      543.33      520.66    146.79 o 
  -8  -3  20      524.42      482.80    140.27 o 
  -8   3  19      745.36      469.18    135.67 o 
  -8   3  18     2278.67     2201.23    197.75 o 
  -8   3  17      356.21      295.45    105.51 o 
  -8   3  16       62.13      -44.25     63.47 o 
  -8   3  15      738.52      601.07     86.81 o 
  -8   3  14      835.46      786.72    101.22 o 
   8   3 -13      122.94      -19.00     66.33 o 
  -8   3  12       55.14      -34.04     60.28 o 
  -8  -3  11       35.70      -32.52     96.05 o 
   8   3 -10     1272.39      921.20    128.45 o 
   8   3  -9      357.36      388.59     73.12 o 
   8   3  -8     9031.96     8915.36    342.75 o 
   8  -3  -7      203.19      123.63     60.17 o 
   8   3  -6     6633.70     6722.43    272.71 o 
  -8   3   5      456.16      479.18     69.02 o 
   8  -3  -4     2574.33     2830.73    174.34 o 
   8   3  -3      406.17      331.36     55.95 o 
  -8  -3   2     9902.02     9238.23    233.39 o 
   8   3  -1     1330.82     1305.62     84.41 o 
   8  -3   0     3314.84     2999.41    196.73 o 
   8  -3   1      708.02      719.02     97.90 o 
   8  -3   2     1293.62     1236.42     83.15 o 
   8  -3   3      742.25      361.18    410.27 o 
   8  -3   4    29875.96    32041.47   3685.76 o 
  -8   3  -5      405.12      449.96     69.99 o 
   8   3   6    10810.12    11014.50    406.81 o 
  -8   3  -7      587.85      546.02     73.58 o 
  -8   3  -8    29615.75    33381.99   1365.56 o 
  -8   3  -9     1524.66     1975.99    139.64 o 
  -8   3 -10    13485.51    14158.78    284.77 o 
   8   3  10    22562.84    23336.42    955.98 o 
  -8   3 -11       10.65      -15.44     56.72 o 
   8   3  11      151.72       99.15    102.32 o 
   8   3  12     2484.26     2521.88    177.14 o 
   8   3  13      451.69      388.83    101.68 o 
   8   3  14     1692.08     1742.73    140.20 o 
   8   3  15      164.09      155.33    100.26 o 
   8  -3  16     2105.37     2069.17    328.20 o 
   8  -3  17      726.09      932.00    161.85 o 
   8   3  18     3257.81     3322.02    678.61 o 
   8   3  19      111.84      175.45    125.52 o 
   8   3  20     2203.99     2120.69    216.18 o 
   8  -3  21      363.45      262.57    129.02 o 
  -8   4  20     5627.03     5799.63    329.20 o 
  -8   4  19     1649.79     1742.37    217.72 o 
  -8  -4  18      528.13      488.64    130.59 o 
  -8   4  17      489.63      439.43    133.94 o 
  -8  -4  17      928.64      845.58    126.72 o 
  -8  -4  16     5800.58     6057.32    409.39 o 
  -8   4  15      446.04      471.10     93.81 o 
  -8   4  14     4344.45     3773.68    399.04 o 
   8   4 -13      181.03      219.66     69.54 o 
  -8  -4  12     1518.81     1636.24    218.05 o 
  -8   4  11      134.57      114.50     76.24 o 
   8   4 -10    26339.11    28188.07    882.41 o 
   8   4  -9     1572.09     1500.84    146.28 o 
   8   4  -8     6372.32     6465.89    257.55 o 
   8  -4  -7    10371.24    10029.80    268.07 o 
   8  -4  -6    13737.92    14369.84    686.93 o 
   8   4  -5      145.53       82.54     71.54 o 
   8   4  -4    26690.40    26951.04    900.65 o 
   8  -4  -3     2062.55     2020.66     92.51 o 
  -8   4   3     6656.82     7155.74    227.37 o 
  -8  -4   2      179.75      165.33     29.76 o 
   8   4  -1     1980.77     1977.31    108.07 o 
   8  -4   0     2940.10     2609.11    268.02 o 
   8  -4   1      287.42      315.40     59.41 o 
   8   4   2     2568.75     2423.41    404.88 o 
   8   4   3     1280.02     1434.80     63.77 o 
   8   4   3     6376.94     1809.98   2991.41 o 
   8  -4   4     9550.63    10465.67    748.40 o 
  -8   4  -5     1026.20      949.73     98.24 o 
   8  -4   6    15860.01    16375.00    727.91 o 
   8   4   7      179.03      178.53     61.43 o 
  -8   4  -8     2595.75     2803.58    528.80 o 
  -8   4  -9     2851.73     3061.39    182.94 o 
  -8   4 -10     2793.75     2614.03    172.06 o 
   8   4  11       14.26       10.32     64.92 o 
   8   4  11      209.27      229.26    111.72 o 
   8   4  12     2689.14     2536.10    194.92 o 
  -8   4 -13       24.42       22.96     70.77 o 
   8   4  14     2657.19     2705.56    205.44 o 
   8   4  15     1778.56     1746.14    173.72 o 
   8   4  16     4975.82     5203.65    293.71 o 
   8   4  17     2363.29     2356.80    224.66 o 
   8  -4  18     2762.59     2794.58    235.33 o 
   8   4  19      482.19      514.54    149.11 o 
   8  -4  20     3132.90     2496.17    218.76 o 
  -8   5  19      118.65      -48.66    179.79 o 
  -8   5  18     3424.75     3531.47    282.43 o 
  -8   5  17      588.40      423.63    139.73 o 
  -8  -5  16       78.13        6.94     85.92 o 
  -8  -5  15      145.32      132.97     77.69 o 
  -8   5  14       65.36       50.75     65.69 o 
  -8   5  13        8.38      -60.64     60.64 o 
   8   5 -12       33.13      -32.92     55.59 o 
   8   5 -11       26.47      -16.34    102.67 o 
   8   5 -10      156.98       26.71     69.67 o 
   8  -5  -9      755.01      811.15     87.34 o 
   8   5  -8     2548.05     2290.50    117.13 o 
   8  -5  -7      265.93      261.99     52.75 o 
   8  -5  -6     7799.71     7819.38    193.88 o 
   8  -5  -5     4063.55     4638.50    168.22 o 
  -8  -5   4     1265.86     1324.64     43.95 o 
   8  -5  -4     7338.91     7923.37    365.33 o 
   8  -5  -3     4401.89     4624.82    162.90 o 
  -8   5   3     8204.50     8477.72    264.90 o 
  -8   5   2     8142.14     8362.62    201.10 o 
   8   5  -1      640.85      587.94     72.93 o 
   8   5   0    13772.90    13154.38    762.56 o 
   8  -5   1     4808.00     5131.82    188.38 o 
   8  -5   2      660.38      230.99    319.39 o 
   8   5   3     2907.55     2963.73     75.35 o 
   8  -5   3     2980.55     2874.81    334.83 o 
   8   5   4    22340.51    24009.76    250.88 o 
   8  -5   4    26452.11    30882.75   2930.15 o 
  -8   5  -5      799.65      933.19     94.19 o 
   8   5   6    11781.82    12053.40    544.83 o 
  -8   5  -7     6601.64     6297.92    268.69 o 
  -8   5  -8    11534.42    11748.44   1147.72 o 
  -8   5  -9     2403.85     2375.96    278.01 o 
   8   5  10     8282.80     8233.07    277.02 o 
  -8   5 -11      200.56      125.21     72.48 o 
   8   5  11     1654.62     1539.55    168.17 o 
  -8   5 -12     2503.32     2235.57    190.46 o 
  -8   5 -13     3346.43     3317.20    282.04 o 
   8   5  14      386.60      547.78    188.43 o 
   8   5  15       97.14       90.42    127.10 o 
   8   5  16     3067.51     3259.48    246.68 o 
   8   5  17     1063.54      852.56    166.89 o 
   8   5  18     3050.88     3168.08    258.91 o 
   8   5  19      136.26      168.59    141.28 o 
   8  -5  20     1429.23     1131.25    162.61 o 
  -8   6  18      949.99      656.32    200.41 o 
  -8   6  17      551.75      631.40    153.39 o 
  -8  -6  16     4661.37     4294.71    445.16 o 
  -8  -6  15     1227.54     1193.12    140.22 o 
  -8  -6  14     2355.30     2303.02    175.80 o 
  -8   6  13     5357.47     4724.46    401.55 o 
  -8   6  12     2509.88     2733.51    210.18 o 
  -8  -6  12     8013.05     6803.54    242.92 o 
   8   6 -11     1247.99     1146.85     58.88 o 
  -8   6  11     1953.18     1658.95    150.81 o 
  -8  -6  10    14477.82    14397.47    624.19 o 
   8   6  -9     2920.24     2885.28    102.64 o 
   8   6  -8     2491.11     2332.03     88.26 o 
   8   6  -7    16380.81    15542.24    502.84 o 
  -8   6   6     8454.23     8685.29    216.85 o 
  -8   6   5     5723.89     5536.06    416.46 o 
   8   6  -4    15438.46    15264.23    668.08 o 
  -8   6   3      679.79      601.93     91.02 o 
  -8   6   3     1817.90     1631.39    103.77 o 
  -8   6   2        1.72       -7.75     40.54 o 
  -8   6   2       10.31      -81.13     88.14 o 
   8   6  -1     2162.27     2366.61    183.63 o 
  -8  -6   0     1548.34     1512.44    111.52 o 
   8  -6   1       35.30       49.98     52.64 o 
   8  -6   2      392.95      537.41     87.37 o 
   8   6   2     1203.38        2.56     37.73 o 
   8   6   3       97.11      150.03     80.27 o 
   8  -6   3     5706.14     6061.80    610.76 o 
   8   6   4      596.86      653.73     43.74 o 
   8  -6   4     4007.37     4391.84    511.03 o 
   8  -6   5      154.45      183.25     67.96 o 
  -8   6  -6     7785.12     7752.81    544.06 o 
   8   6   7      894.31      877.90    106.53 o 
   8   6   8     1049.44     1169.36    107.24 o 
  -8   6  -9     3514.50     3444.66    318.53 o 
   8   6  10      630.22      638.65     87.19 o 
  -8   6 -10     2536.38     2654.69    196.96 o 
   8   6  11     1223.71     1059.40    157.86 o 
   8   6  12     2436.58     2397.13    173.23 o 
   8  -6  13        0.27       10.87     79.59 o 
  -8  -6 -14     3669.03     3770.06    215.70 o 
  -8  -6 -15     1871.45     1788.38    182.02 o 
   8   6  16        0.81       82.66     78.03 o 
   8  -6  16     4628.97     4485.65    263.02 o 
   8   6  17     2134.19     2040.86    214.20 o 
   8   6  18     3130.52     3106.84    254.13 o 
   8  -6  19      430.92      299.70    114.52 o 
  -8   7  17       89.29      -21.86    139.21 o 
  -8   7  16       19.36     -129.63    129.63 o 
  -8  -7  15      144.67      146.06     92.33 o 
  -8   7  14      516.52      546.30    116.58 o 
  -8  -7  13      334.97      228.22    103.15 o 
  -8   7  12        9.29       30.82     99.07 o 
  -8  -7  12      247.26      260.93    119.16 o 
  -8  -7  11      571.16      620.77    136.94 o 
  -8   7  10     1274.86     1142.47    145.82 o 
  -8  -7   9      304.94      240.48     69.72 o 
  -8  -7   8      145.87      126.17     50.98 o 
  -8  -7   7      388.35      316.83     64.77 o 
  -8   7   6     1517.55     1458.11     68.95 o 
  -8   7   5     9311.91    10034.04    316.34 o 
   8   7  -4      216.43      209.19     27.92 o 
  -8   7   3     3230.66     2962.49    114.43 o 
  -8  -7   3     7706.51     7676.80    218.16 o 
  -8   7   2     2187.91     2167.40    102.40 o 
  -8  -7   2     8320.94     7430.61    206.49 o 
   8   7  -1      910.89      865.24     86.54 o 
   8   7   0     4799.24     4684.72    266.96 o 
   8  -7   1    10811.29    10616.14    509.10 o 
  -8   7  -2      680.96      586.18     98.30 o 
   8   7   2     1100.95      146.13    416.01 o 
   8  -7   3     3467.62     3219.86    491.35 o 
   8   7   4     9109.66     8709.20    121.16 o 
   8  -7   4     9618.39    10103.17   1010.83 o 
   8  -7   5     2774.46     2754.07    252.34 o 
   8  -7   6     4257.89     4161.95    270.32 o 
   8   7   7     4833.87     1160.95   1866.40 o 
   8   7   8     1331.35     1299.54    117.57 o 
  -8   7  -9     1059.82     1136.26    127.08 o 
   8   7  10     5736.33     5234.25    198.14 o 
  -8   7 -10     8932.00    10212.60    770.01 o 
   8   7  11      253.58      301.65     93.08 o 
   8   7  11     4426.16     4812.50    263.63 o 
   8   7  12      989.99      968.78    129.17 o 
  -8  -7 -13     2624.64     2649.16    302.94 o 
   8  -7  14      661.92      651.80    118.89 o 
  -8  -7 -15      209.55      170.96     95.02 o 
  -8  -7 -16     1342.37     1192.54    140.70 o 
   8  -7  16     1344.45     1002.55    170.37 o 
   8   7  17     2880.77     2839.59    248.23 o 
   8  -7  18     1257.62     1032.57    183.87 o 
  -8   8  16     2054.09     2506.44    236.81 o 
  -8  -8  15       69.45      -13.08     97.00 o 
  -8  -8  14     1561.09     1347.15    158.86 o 
  -8  -8  13     4168.15     4131.56    631.39 o 
  -8   8  12        5.71      -41.24    113.80 o 
  -8  -8  12      650.81      471.99    143.36 o 
  -8  -8  11     2152.26     2191.65    206.50 o 
  -8  -8  10    10521.11    11191.32    373.64 o 
  -8  -8   9     3732.32     4119.71    418.63 o 
  -8  -8   8      631.40      484.93     71.33 o 
  -8  -8   7    14509.82    12451.56   1587.49 o 
  -8   8   6    11695.00    13755.48    384.39 o 
  -8   8   5     1027.58     1154.79    143.84 o 
  -8  -8   4    14105.20    14717.40   1086.16 o 
  -8   8   3     1847.41     1505.88    211.12 o 
  -8  -8   3     2952.86     2614.68    150.00 o 
  -8   8   2     1024.61      991.20     77.53 o 
  -8  -8   2     2938.28     2845.74    159.17 o 
   8   8  -1     3415.67     3417.30    255.44 o 
   8   8   0        5.73       32.02     50.20 o 
   8   8   1      107.27      150.20     55.91 o 
  -8   8  -2       70.35       50.09     56.03 o 
   8  -8   2      870.78      946.74    148.31 o 
  -8   8  -3    13085.96    13968.96    776.30 o 
   8  -8   4     1629.19     2028.57    177.26 o 
   8   8   5      166.41      166.80     28.49 o 
   8  -8   5      197.08      120.47     80.77 o 
   8   8   6     3790.90     3821.63    168.82 o 
  -8  -8  -7     1980.03     1960.95    181.44 o 
   8  -8   8      244.05      236.32     88.35 o 
   8  -8   9     1388.51     1632.18    285.07 o 
  -8  -8 -10       91.43       -3.86    123.02 o 
  -8  -8 -11      305.42      238.60     90.43 o 
   8   8  11      381.83      333.12    139.15 o 
   8   8  12     1699.84     1724.87    164.97 o 
   8   8  13      288.34      333.17    128.93 o 
   8  -8  14     1617.72     1500.52    280.82 o 
   8   8  15     1377.86     1297.36    149.29 o 
   8   8  16      200.81      233.86    120.11 o 
   8  -8  16     2566.61     2182.30    202.26 o 
   8   8  17     1429.04     1762.58    231.97 o 
  -8  -9  15      123.68       56.21    110.59 o 
  -8  -9  14        0.38       47.25    113.27 o 
  -8  -9  13       49.86       11.72    174.96 o 
  -8   9  12      387.95      502.07    144.00 o 
  -8  -9  12      393.94      270.94    150.80 o 
  -8   9  11      601.64      503.53    157.65 o 
  -8   9  10      303.82      165.40    130.57 o 
  -8  -9   9      138.07       81.69    112.49 o 
  -8  -9   8     3213.80     3244.33    217.01 o 
  -8  -9   7       31.44      -18.31     95.10 o 
  -8   9   6      429.47      518.44    123.91 o 
  -8   9   5     7910.49     8447.31    603.84 o 
  -8   9   4        0.43      -44.39     76.11 o 
  -8  -9   4       60.10       76.10    104.12 o 
  -8   9   3     3821.71     4283.77    226.08 o 
  -8  -9   3     9245.13     9126.95    462.97 o 
  -8   9   2     3222.04     2939.81    264.08 o 
  -8  -9   2     8453.42     8430.66    264.86 o 
  -8   9   1      282.36      262.93     64.82 o 
   8   9   0     3764.31     3739.32    223.77 o 
  -8   9  -1     4629.72     3665.72   1031.78 o 
   8   9   2     1044.93     1216.91    113.12 o 
  -8   9  -2     4648.57     4887.01    268.92 o 
  -8   9  -3     3151.66     3303.63    451.17 o 
   8  -9   4     5634.22     6068.71    460.11 o 
   8   9   5     2141.00     2382.62     68.53 o 
   8  -9   5     8192.97     9091.53    730.35 o 
   8  -9   6     2315.46     2263.02    180.25 o 
   8  -9   7    11039.96    11571.94    376.89 o 
  -8  -9  -8     4723.38     4848.83    608.55 o 
   8  -9   9     2354.93     2757.00    378.16 o 
  -8  -9 -10     3132.31     3408.15    242.87 o 
   8  -9  11     1146.29     1339.90    151.46 o 
   8   9  11     8006.91     8172.73    360.35 o 
   8  -9  12       59.76       68.37     99.85 o 
  -8  -9 -13     3683.80     3622.80    227.53 o 
  -8  -9 -14      178.11      249.14    100.30 o 
   8   9  15      445.96      309.75    148.41 o 
   8   9  16      744.25      733.21    156.25 o 
  -8 -10  14      232.04      113.36    104.35 o 
  -8 -10  13     5192.60     4850.89    848.66 o 
  -8  10  12       23.43       64.61    117.77 o 
  -8 -10  12      865.69      772.01    160.96 o 
  -8 -10  11     2645.68     2574.96    268.61 o 
  -8 -10  10     5820.01     6247.94    317.24 o 
  -8 -10   9     4489.36     5082.02    282.39 o 
  -8 -10   8      531.54      474.82    123.10 o 
  -8 -10   7    10386.13    10575.72    750.79 o 
  -8 -10   6      538.10      409.17    114.37 o 
  -8  10   5     1246.42     1399.94    161.03 o 
  -8  10   4     1463.59     1647.97    157.28 o 
  -8 -10   4     3159.13     3617.33    233.80 o 
  -8  10   3     2947.13     3223.92    228.90 o 
  -8 -10   3     5621.25     5394.92    260.73 o 
  -8 -10   2       31.40       27.79     94.58 o 
  -8 -10   2      271.97       75.64    105.30 o 
  -8  10   1     3243.98     3366.59    254.97 o 
   8  10   0     1170.98     1186.99    119.82 o 
  -8  10  -1       10.69       52.08     58.29 o 
  -8 -10  -2      176.70      221.58     74.33 o 
  -8  10  -2      177.40      116.16    139.54 o 
   8 -10   3     7561.23     8494.34    845.78 o 
   8 -10   4      323.55      360.69    137.95 o 
  -8 -10  -5      721.45      758.19    126.35 o 
  -8 -10  -6     1459.59     1312.21    151.63 o 
  -8  10  -7     2078.11     2133.95    185.46 o 
  -8 -10  -8       62.79       76.76    103.32 o 
   8 -10   9     1603.68     2023.75    196.95 o 
   8 -10  10      477.84      361.19    149.99 o 
   8 -10  11      365.44      269.51     95.08 o 
   8 -10  11      365.51      150.24    154.22 o 
  -8 -10 -12      170.48      192.09    117.00 o 
   8 -10  13       98.37       58.13    116.99 o 
  -8 -10 -14      410.97      445.35    186.66 o 
  -8  11  12       63.75      115.82    124.43 o 
  -8 -11  12      301.26       78.39    167.00 o 
  -8 -11  11       51.53      -28.01    159.85 o 
  -8 -11  10       40.24      -95.96    158.03 o 
  -8 -11   9     1448.42     1698.76    192.86 o 
  -8 -11   8      371.92      344.92    117.37 o 
  -8 -11   7      219.17      107.31     99.82 o 
  -8 -11   6      164.23      149.89    125.91 o 
  -8 -11   5     5204.57     5605.93    471.87 o 
  -8  11   4        6.30       18.50     88.81 o 
  -8 -11   4      121.15       46.07    121.17 o 
  -8  11   3     3756.66     3808.86    330.44 o 
  -8 -11   3     6382.15     6123.54    319.82 o 
  -8  11   2      330.33      315.88    185.27 o 
  -8  11   1       27.93      -22.22     97.26 o 
  -8 -11   0     1296.51     1220.14    152.04 o 
  -8  11  -1     8940.91     8781.77   1004.14 o 
  -8  11  -2        0.22       65.16    106.54 o 
  -8  11  -3     4182.86     4227.49    335.27 o 
   8 -11   4      439.77      454.56    130.16 o 
   8 -11   5     2993.55     3277.63    421.71 o 
   8 -11   6      915.68      820.64    135.23 o 
  -8 -11  -7     9906.48     9788.97    890.59 o 
  -8 -11  -8     1211.37     1244.71    161.91 o 
   8 -11   9     1912.86     2108.66    432.58 o 
   8 -11  10     1281.63     1451.49    259.35 o 
  -8  11 -11      568.66      735.85    158.96 o 
   8 -11  11     3667.00     3453.60    311.69 o 
  -8 -11 -12       71.87      -53.79    117.56 o 
  -8 -12   9     6219.94     6391.97    676.89 o 
  -8 -12   8      630.66      555.06    157.68 o 
  -8 -12   7    11294.80    10813.14    724.61 o 
  -8  12   6      554.23      646.02    143.67 o 
  -8 -12   5     2012.87     2165.09    212.49 o 
  -8  12   4      183.70      175.97     99.98 o 
  -8 -12   4      433.91      315.22    147.94 o 
  -8  12   3     1340.65     1343.98    165.32 o 
  -8 -12   3     2878.56     2992.99    257.53 o 
  -8  12   2       20.99      -77.81    103.28 o 
  -8  12   1     1665.92     1502.07    171.91 o 
  -8  12   0      373.42      292.08    125.62 o 
  -8  12  -1       26.56      -29.04    111.29 o 
  -8  12  -2       91.53       36.30    110.83 o 
  -8  12  -3     3871.94     4345.04    290.95 o 
  -8  12  -4      354.71      290.79    141.80 o 
  -8 -12  -5      923.43      902.20    160.78 o 
   8 -12   6       37.44       18.46    125.77 o 
   8 -12   7     1613.33     1286.44    230.88 o 
  -8 -12  -8      362.62      288.54    130.96 o 
  -8 -12  -9     2486.90     2648.68    276.02 o 
  -8 -13   5     3134.42     3028.12    448.77 o 
  -8  13   4       56.12      -16.31    103.51 o 
  -8  13   4      132.21       -5.46    165.96 o 
  -8  13   3     1742.13     1748.97    182.70 o 
  -8  13   2      172.97       59.44    174.09 o 
  -8  13   1      237.60      221.69    113.12 o 
  -8  13   0      155.21        7.50    134.04 o 
  -8  13  -1     6028.08     5909.33    327.38 o 
  -8  13  -2       42.53      -40.12    133.61 o 
  -8  13  -3     2404.28     2255.98    254.23 o 
  -8  13  -4      412.30      379.81    143.20 o 
  -8  13  -5     2574.85     2710.91    236.90 o 
  -9   0  21      561.22      744.78    151.54 o 
  -9   0  19     2271.69     2111.71    198.30 o 
  -9   0  17        0.14      145.85     96.97 o 
  -9   0  15       17.98      -24.91     97.22 o 
  -9   0  13     2635.57     2449.61    142.17 o 
   9   0 -11      820.08      792.48    102.67 o 
  -9   0   9     3512.23     3424.98    160.01 o 
   9   0  -7    35980.36    38215.73   1684.11 o 
  -9   0   5     7219.33     6994.24    335.35 o 
  -9   0   3     9290.06     9722.58    236.18 o 
  -9   0   1    32781.35    31597.57    582.81 o 
   9   0   1     1478.04     1375.63    183.93 o 
  -9   0  -3    31709.39    32250.04   4548.02 o 
  -9   0  -5    21233.32    20925.19   1897.80 o 
  -9   0  -7     6403.15     6835.69    534.13 o 
   9   0   9    14882.57    16065.92    839.00 o 
   9   0  11     2986.62     2772.13    183.83 o 
   9   0  13      309.36      583.98    120.90 o 
  -9   0 -15      544.75     1062.81    115.45 o 
   9   0  17     1127.61     1666.54    194.98 o 
   9   0  19     3785.58     3628.13    262.58 o 
  -9   1  21     6768.94     6578.06    562.20 o 
  -9   1  20      117.66       77.53    156.58 o 
  -9  -1  19     1354.03     1222.65    174.19 o 
  -9   1  18        4.04      117.02    103.82 o 
  -9   1  17     4373.09     4501.77    243.50 o 
  -9   1  16      173.41      134.86     98.49 o 
  -9   1  15    10927.38    10428.75    864.52 o 
  -9  -1  14        0.68      -44.04     70.64 o 
  -9  -1  13      400.67      277.65     80.69 o 
  -9  -1  12      159.63      128.87     86.77 o 
  -9   1  11     7384.49     7558.75    400.94 o 
  -9   1  10      284.45      226.16     94.13 o 
   9   1  -9    13872.59    13413.75    587.00 o 
   9   1  -8      256.19      272.36     64.86 o 
   9  -1  -7     2172.46     2182.36    172.58 o 
  -9   1   6     3239.05     3691.99    157.71 o 
   9   1  -5    13255.13    13727.09    285.64 o 
   9  -1  -4        9.58       16.85     45.52 o 
  -9   1   3     3401.22     3413.98    145.64 o 
  -9   1   2       20.53       57.23     44.35 o 
   9   1  -1       25.23       23.03     40.44 o 
   9   1   0      584.95      555.95     52.84 o 
   9   1   1      698.23      728.71    103.12 o 
   9  -1   2       66.10      153.06     85.23 o 
  -9   1  -2     3180.11     2978.93    131.07 o 
   9   1   3     2503.31     2605.73    115.15 o 
   9  -1   3     3315.03     3426.15    356.86 o 
   9   1   4      452.61      386.29     55.20 o 
  -9   1  -5     4094.55     4237.97    210.56 o 
  -9  -1  -6     1261.83     1296.37    144.24 o 
  -9   1  -7    10127.40    10851.59   1268.58 o 
  -9   1  -8      495.74      542.69     90.37 o 
   9   1   9     3631.71     3964.89    363.15 o 
  -9   1 -10       17.92       -3.94     55.06 o 
   9   1  10       32.42       46.05     98.64 o 
  -9   1 -11     1424.59     1462.72    124.91 o 
  -9   1 -12      761.47      681.83    103.45 o 
  -9   1 -13    19592.44    19838.87    437.24 o 
  -9   1 -14     1087.74     1089.86    122.31 o 
  -9   1 -15     4191.69     4272.94    160.80 o 
   9   1  15     6801.20     6717.23    325.55 o 
  -9   1 -16      184.99      168.12     55.70 o 
   9   1  16      201.84      269.71    136.57 o 
   9   1  17     3319.61     3401.68    247.13 o 
   9   1  18      106.90      187.29    143.67 o 
   9   1  19     4077.75     4188.63    282.74 o 
   9   1  20      133.41       90.64    118.20 o 
   9  -1  21      532.04      606.40    144.91 o 
  -9   2  21      142.03      102.23    136.86 o 
  -9   2  20      124.00      191.23    141.32 o 
  -9  -2  19     3827.58     3715.88    236.91 o 
  -9   2  18        1.70      -81.31     99.62 o 
  -9  -2  17        5.42       43.49    105.46 o 
  -9  -2  16      106.04      241.80    116.60 o 
  -9   2  15      197.78      102.74     94.89 o 
  -9  -2  14     1178.88     1024.42    181.08 o 
   9   2 -13     1085.68     1140.11    129.04 o 
   9   2 -12     1945.58     1711.87    233.35 o 
   9   2 -11       56.54      -99.17     99.48 o 
   9   2 -10     1581.98     1654.87    122.11 o 
  -9   2   9     4377.49     4263.59    264.60 o 
   9   2  -8     2086.46     1996.46    139.18 o 
   9  -2  -7    31024.14    31773.49    625.85 o 
  -9  -2   6      156.61      169.93     63.38 o 
   9  -2  -5     3454.07     3168.17    145.13 o 
   9  -2  -4     2133.30     2157.39    118.22 o 
   9  -2  -3     4824.56     4533.87    164.89 o 
  -9   2   2     2450.47     2340.01    119.50 o 
  -9   2   1    31289.80    30685.37   1321.56 o 
   9   2   0     1169.70     1142.62    160.56 o 
   9  -2   1    10720.90    10618.28    580.17 o 
   9  -2   2     1228.51     1380.44     89.43 o 
  -9   2  -2     1594.87     1768.47    255.48 o 
   9  -2   3    43137.84    45987.01   6489.07 o 
  -9   2  -4     4360.01     5176.30    834.44 o 
  -9   2  -5    17812.61    18277.99   1022.40 o 
  -9   2  -6     5335.01     5567.45    226.45 o 
  -9   2  -7    11503.73    11956.68    811.79 o 
  -9   2  -8     1043.80     1266.07    118.02 o 
  -9   2  -9    16166.78    17092.53   1449.54 o 
  -9   2 -10       72.19       63.79     64.35 o 
   9   2  10     1515.71     1400.60    148.13 o 
  -9   2 -11     2124.93     2262.98    149.42 o 
  -9   2 -12      209.76      321.06     84.22 o 
  -9   2 -13      179.45      375.47     95.64 o 
  -9   2 -14      412.35      434.46     96.93 o 
  -9   2 -15      154.73      363.00     68.19 o 
   9   2  15     2531.22     2746.26    230.36 o 
   9   2  16      309.57      252.89    138.00 o 
   9  -2  17     3654.58     4272.29    374.67 o 
   9  -2  18        0.82       78.44    141.43 o 
   9   2  19     7686.70     7839.27    521.94 o 
   9   2  20      153.68      125.77    118.49 o 
   9  -2  21     1513.52     1575.28    204.14 o 
  -9   3  20       89.55      -39.78    215.69 o 
  -9   3  19     2701.10     2561.27    336.94 o 
  -9   3  18     1041.32     1204.93    148.94 o 
  -9  -3  17     4456.67     4443.44    369.31 o 
  -9  -3  16        3.73      110.14    201.70 o 
  -9  -3  15     7159.74     6485.63    586.16 o 
  -9  -3  14     3094.42     2763.77    291.29 o 
  -9   3  13      538.72      354.47     88.16 o 
   9   3 -12      695.74      586.66    108.74 o 
  -9   3  11    13759.62    14217.23    573.27 o 
   9   3 -10      385.52      279.74     80.33 o 
   9   3  -9    14702.91    14036.79    452.16 o 
   9   3  -8     3355.13     3539.97    151.47 o 
  -9   3   7      454.71      417.41     81.77 o 
  -9  -3   6      136.67      184.66     60.11 o 
   9   3  -5     2381.44     2377.68    149.14 o 
   9   3  -4     1396.10     1343.46    162.42 o 
  -9   3   4     1595.05     1604.81    125.73 o 
  -9  -3   3        2.79      -17.38     37.38 o 
  -9   3   2      190.73      217.99     51.50 o 
   9   3  -1     1644.39     1768.76    140.60 o 
   9   3   0       12.07       25.91     39.14 o 
   9  -3   1      824.22      835.51    122.58 o 
  -9   3  -1    12202.09    11624.80    290.64 o 
   9   3   2        2.90       39.32     36.80 o 
  -9  -3  -2     2847.83     2860.24    193.03 o 
  -9   3  -3      449.09      541.67     78.44 o 
  -9   3  -4      102.11      150.24     62.75 o 
  -9   3  -5     6533.29     6487.95    434.73 o 
  -9   3  -6      485.36      403.90     71.73 o 
  -9   3  -7    12908.52    13859.73    878.46 o 
  -9   3  -8      297.80      374.69     91.26 o 
  -9   3  -9     6168.92     6445.86    238.27 o 
  -9   3 -10      277.43      314.33     74.45 o 
  -9   3 -10      705.09      732.12    123.70 o 
   9   3  11     2036.34     2019.10    144.75 o 
  -9   3 -12     1421.02     1482.63    130.49 o 
   9   3  13     9017.28     9323.04    345.12 o 
   9  -3  14      191.85      168.42    101.07 o 
   9   3  15     4233.96     4198.43    271.52 o 
   9   3  16      644.33      539.96    149.23 o 
   9  -3  17     2093.03     2240.28    260.91 o 
   9  -3  18      338.23      367.78    129.72 o 
   9   3  19     5212.17     4830.39    306.00 o 
   9  -3  20      135.45       55.70    113.97 o 
  -9   4  20      246.34      178.20    153.46 o 
  -9   4  19     1315.91     1206.79    211.55 o 
  -9   4  18        4.02     -128.28    128.28 o 
  -9   4  17      191.83      223.94    104.19 o 
  -9   4  16      120.58      139.12     89.26 o 
  -9   4  15      110.68       79.33    116.67 o 
  -9   4  14        9.19      -56.59     68.02 o 
   9   4 -13     2665.07     2319.91    340.51 o 
   9   4 -12      281.61      130.67     87.71 o 
   9   4 -11     4507.03     4706.92    258.18 o 
   9   4 -10       88.65       96.05     71.44 o 
   9   4  -9     6247.70     5749.07    251.11 o 
   9   4  -8     4687.32     4759.20    165.97 o 
   9   4  -7    28059.86    28816.50    399.11 o 
  -9   4   6     2059.48     1985.56    280.17 o 
   9  -4  -5     7782.23     7295.38    341.30 o 
   9   4  -4     3245.01     3095.34    132.77 o 
  -9   4   4     5254.86     5236.16    211.64 o 
   9  -4  -3     8235.21     8017.12    358.90 o 
  -9  -4   2     1182.02     1122.15    118.85 o 
   9   4  -1    21183.51    19884.43    938.26 o 
   9  -4   0     1372.55     1593.91    154.68 o 
   9   4   1     4858.29      217.38   1182.59 o 
   9   4   2     8234.79     7496.21   1165.24 o 
  -9   4  -3    21237.71    22648.71   1188.78 o 
  -9   4  -4       72.13       95.87     64.62 o 
   9  -4   5    20688.89    21057.66    927.17 o 
   9   4   6      551.25      468.59     64.78 o 
  -9   4  -7    12968.06    14192.84    491.80 o 
  -9   4  -8     1538.22     1753.98    213.62 o 
  -9   4  -9    17362.18    17891.81    704.13 o 
   9   4  10      161.57      113.21     67.05 o 
  -9   4 -10      256.97      330.09    116.69 o 
   9   4  11     2884.06     2800.16    181.84 o 
   9   4  12      325.62      445.67    154.76 o 
  -9   4 -13       89.93      162.17    143.97 o 
   9   4  14      516.06      511.67    103.88 o 
   9   4  15     1046.88     1267.86    183.24 o 
   9  -4  16     2412.09     2346.32    209.65 o 
   9   4  17     2153.52     2043.03    231.66 o 
   9  -4  18      255.17      213.68    137.24 o 
   9   4  19     3397.01     3403.92    281.39 o 
   9  -4  20      455.77      392.89    134.38 o 
  -9   5  19      805.15      530.60    213.65 o 
  -9   5  18     1968.42     2241.66    225.02 o 
  -9   5  17     2732.47     2594.41    232.62 o 
  -9  -5  16       11.00      -70.36    100.90 o 
  -9   5  15     4053.60     4043.79    447.38 o 
  -9   5  14     1560.52     1421.23    155.11 o 
  -9   5  13      201.03      163.18     69.44 o 
   9   5 -12     2150.16     2068.04    196.50 o 
  -9   5  11    14880.17    15808.44   1016.50 o 
   9   5 -10       94.82       67.54     56.94 o 
   9   5  -9     5247.26     5247.25    175.75 o 
   9   5  -8     3722.07     3751.21    144.90 o 
   9   5  -7      781.32      763.81     74.62 o 
   9  -5  -6     1135.39     1176.89    134.68 o 
   9  -5  -5     4226.58     4090.38    248.36 o 
   9  -5  -4      252.73      280.15     41.23 o 
  -9   5   4      768.50      744.84    113.86 o 
   9  -5  -3       11.51       -5.31     49.70 o 
   9  -5  -2       23.63       64.74     52.93 o 
   9   5  -1      641.08      611.99     67.99 o 
   9   5   0        2.03       18.07     48.76 o 
   9  -5   1       16.01       21.92     58.91 o 
   9   5   1     4932.26       -5.59     38.76 o 
   9  -5   2     2138.50     2039.17    138.31 o 
   9   5   3     2323.48     2430.40     71.20 o 
   9  -5   3     2902.95     2873.00    305.92 o 
   9  -5   4     1002.08     1090.53    140.64 o 
   9  -5   5     3358.35     3436.80    228.49 o 
   9   5   6     1359.36     1412.89    136.62 o 
   9   5   7     6457.05     7105.85    752.19 o 
  -9   5  -8      468.05      627.95     97.83 o 
   9   5   9     2384.17     2550.01    168.04 o 
   9   5  10     1267.37     1029.83     98.97 o 
  -9   5 -10     1324.34     1245.07    155.07 o 
  -9   5 -11      464.92      457.38     91.95 o 
   9  -5  12      942.03      777.33    116.47 o 
  -9   5 -13     5992.44     5621.69    532.59 o 
   9   5  14      297.71      323.82    108.48 o 
   9  -5  15     2180.38     2171.62    197.92 o 
  -9  -5 -16     1395.70      994.93    108.44 o 
   9   5  16     1397.41     1428.79    196.34 o 
   9   5  17     1374.00     1486.59    184.45 o 
   9   5  18      332.01      296.33    124.13 o 
   9  -5  19     3394.70     2865.08    238.61 o 
  -9   6  18       28.67     -139.43    139.43 o 
  -9   6  17       34.60       16.45    128.09 o 
  -9  -6  16      348.26      316.77    104.01 o 
  -9  -6  15        8.34      -14.67     90.17 o 
  -9   6  14       43.26      -95.90    124.01 o 
  -9   6  13     1880.08     2091.90    195.10 o 
  -9   6  12      752.45      717.47    131.20 o 
  -9  -6  11      755.32      684.70    133.24 o 
   9   6 -10     7055.90     6936.32    298.83 o 
   9   6  -9     3566.89     3114.66    306.61 o 
   9   6  -8     5007.77     4596.11    268.18 o 
   9   6  -7     6577.31     6662.42    242.13 o 
  -9   6   6     2305.23     2245.11     85.59 o 
   9   6  -5    10206.91     9969.21    698.61 o 
   9   6  -4     9268.00     9046.14    745.38 o 
   9   6  -4    22305.59    22500.31    324.64 o 
  -9   6   3      837.97      846.93    126.52 o 
  -9  -6   2      634.28      582.96     68.69 o 
  -9   6   1    13261.21    12846.71    428.19 o 
   9   6   0     3485.76     3632.22    233.75 o 
   9  -6   1     1634.98     1487.65    125.16 o 
  -9   6  -1     3079.66      120.01    743.66 o 
   9  -6   2     5763.30     6235.21    236.22 o 
   9  -6   3    11620.64    11859.67    764.08 o 
   9  -6   4     5215.62     5605.75    332.35 o 
   9  -6   5     8221.72     8577.77    878.40 o 
   9  -6   6    16169.70    16157.11    336.70 o 
   9   6   7     3871.50     4451.15    209.42 o 
   9   6   8     2185.74     2375.18    229.56 o 
   9   6   9     1665.61     1611.92    146.62 o 
  -9   6  -9     9196.15     9593.67   1001.23 o 
   9   6  10      300.83      279.28     71.79 o 
  -9   6 -10     3351.03     3534.53    230.98 o 
   9   6  11     2504.43     2367.97    176.08 o 
   9   6  12      587.65      863.27    134.43 o 
   9  -6  13       27.55      172.25    102.31 o 
  -9  -6 -14      424.70      427.02    106.89 o 
  -9  -6 -15       53.90      227.37     95.03 o 
   9  -6  15     1227.97     1188.03    175.64 o 
  -9  -6 -16        7.09       88.58     67.37 o 
   9   6  16     3452.83     3281.92    245.69 o 
   9   6  17      774.90      603.11    193.41 o 
   9   6  18      406.13      265.12    144.15 o 
   9  -6  19     3996.48     3348.97    247.48 o 
  -9   7  17     1882.74     2076.48    220.68 o 
  -9   7  16      623.97      421.40    147.24 o 
  -9  -7  15     2626.22     2293.18    377.59 o 
  -9  -7  14     1563.58     1667.16    264.91 o 
  -9   7  13      473.41      506.64    144.48 o 
  -9  -7  13      477.91      337.36    132.77 o 
  -9   7  12     4435.97     4680.83    295.77 o 
  -9   7  11     4092.51     4582.14    269.78 o 
  -9   7  10     1028.18     1259.15    160.07 o 
  -9  -7   9     4979.42     4865.01    636.21 o 
  -9  -7   8     2907.24     2592.32    281.27 o 
  -9  -7   7      516.78      465.91     51.61 o 
  -9   7   6     2950.51     3641.07    212.38 o 
   9   7  -5     2477.39     2255.71     54.36 o 
   9   7  -5     4935.53     4258.65    315.29 o 
  -9   7   4       89.65      100.08     38.66 o 
   9   7  -4      293.74      286.88     34.56 o 
  -9   7   3       18.10        9.39     35.02 o 
  -9  -7   3       56.20       85.31     64.98 o 
  -9   7   2      274.63      277.75     54.65 o 
   9   7  -1      646.28      590.92     75.54 o 
  -9   7   0       80.10       58.70     71.72 o 
   9   7   0      256.42      253.47     63.51 o 
  -9   7  -1       13.53       51.60     60.27 o 
  -9   7  -1     1194.73       82.63    475.19 o 
   9   7   2     3519.72     3940.65    188.15 o 
   9  -7   3      450.40      385.15    106.12 o 
   9   7   4     1055.75      984.96     32.90 o 
  -9   7  -4     3635.65     4075.00    589.12 o 
   9  -7   5      993.66     1037.28     90.63 o 
   9  -7   6      271.24      207.43     59.67 o 
   9  -7   7      674.51      714.46     94.92 o 
   9   7   8      577.93      336.80    296.60 o 
   9   7   9     1896.19     1146.07    582.60 o 
   9  -7   9     2124.97     2412.75    195.80 o 
   9   7  10     2133.37     1821.56    122.80 o 
  -9   7 -10     2683.59     2850.04    218.31 o 
   9   7  11      329.13      292.23    105.68 o 
   9   7  12     2041.28     1908.33    169.85 o 
  -9  -7 -13     3140.02     3212.44    209.83 o 
   9   7  14      846.52      813.04    129.10 o 
   9   7  15     1521.31     1517.52    159.51 o 
   9   7  16     2627.24     2843.67    238.70 o 
   9   7  17      348.27      330.71    130.61 o 
   9  -7  18      278.37      395.24    126.13 o 
  -9  -8  15       32.21      -57.64    107.10 o 
  -9  -8  14       85.38       56.39    106.09 o 
  -9   8  13      778.33     1041.01    166.19 o 
  -9  -8  13     1378.91     1178.55    170.25 o 
  -9  -8  12     1436.41     1521.39    223.86 o 
  -9  -8  11     4259.14     4181.01    256.40 o 
  -9  -8  10     4025.98     4385.46    759.83 o 
  -9   8   9     1795.51     2081.05    190.03 o 
  -9   8   8      843.85      844.55    136.93 o 
  -9   8   7    13298.07    15477.71    430.87 o 
  -9   8   6     5331.18     6347.55    282.81 o 
  -9   8   5      154.96      140.93    114.28 o 
  -9   8   4     6026.90     6366.55    273.88 o 
  -9  -8   4    16174.07    15748.07    334.33 o 
  -9   8   3     2160.79     1921.18    301.63 o 
  -9  -8   3     7991.20     8067.83    163.92 o 
  -9   8   2      521.47      528.41     63.37 o 
   9   8  -1     7159.00     7019.87    386.68 o 
   9   8   0     2297.81     2338.40    142.45 o 
  -9   8  -1     2910.15     3125.78    180.60 o 
  -9   8  -1     5272.12      187.95   1357.35 o 
  -9   8  -2    12346.35    13450.78    410.81 o 
   9  -8   3    12238.25    16057.62   2051.58 o 
   9  -8   4     2646.96     2524.29    189.63 o 
   9   8   5     8587.06     9057.32    282.20 o 
   9  -8   6     9183.18     8811.49    865.30 o 
   9  -8   7     2439.34     2594.07    189.46 o 
   9  -8   8     3995.56     5077.87    440.96 o 
   9  -8   9     7804.00     8778.57    369.65 o 
  -9  -8 -10      323.11      324.54    111.59 o 
  -9   8 -10     1879.70     2190.17    202.17 o 
  -9  -8 -11      684.63      741.37    133.60 o 
   9   8  12      373.50      377.02    135.88 o 
  -9  -8 -13        5.75      130.39     97.51 o 
  -9  -8 -14      249.08      270.77    109.78 o 
   9  -8  15       55.06      123.76     99.76 o 
   9   8  16     3779.06     3149.43    564.20 o 
  -9  -9  15     1572.03     1451.92    155.34 o 
  -9  -9  14     3380.86     3318.31    570.51 o 
  -9   9  13      123.72        0.19    131.49 o 
  -9  -9  13      126.21       83.59    149.89 o 
  -9  -9  12     7640.87     7778.76    460.95 o 
  -9  -9  11     2245.94     2229.86    215.00 o 
  -9  -9  10      244.04      -21.84    173.18 o 
  -9  -9   9     1489.35     1501.80    169.29 o 
  -9  -9   8     4483.83     4866.75    400.42 o 
  -9   9   7       15.95       58.85    125.05 o 
  -9   9   6     3454.32     3591.12    426.55 o 
  -9   9   5     1400.34     1346.01    154.60 o 
  -9   9   4       13.39      -65.09     86.65 o 
  -9  -9   4       15.32      -24.41     92.26 o 
  -9   9   3      302.39      305.09     97.94 o 
  -9  -9   3     1042.77      869.44    112.26 o 
  -9   9   2       91.40       74.27     43.57 o 
  -9   9   1       90.99       79.74     50.29 o 
   9   9   0      229.27      239.13     68.45 o 
   9   9   1     1383.47       12.92     38.92 o 
  -9   9  -1     2553.12     3121.57    226.35 o 
  -9   9  -2     3383.80     3694.32    240.64 o 
   9  -9   3      283.73      348.90    126.75 o 
   9  -9   4     6194.22     6453.92    594.67 o 
  -9   9  -5      541.51      588.48    127.91 o 
   9  -9   6     3160.14     3329.37    333.93 o 
  -9   9  -7     1822.74     1854.31    173.05 o 
   9  -9   8      155.36      215.72    122.25 o 
   9  -9   9      636.76      640.30    210.23 o 
  -9  -9 -10     5178.58     5165.35    726.33 o 
   9   9  10     5280.73     5969.02    348.05 o 
   9  -9  11      557.48      552.97    143.76 o 
   9  -9  12     1301.59     1237.70    160.34 o 
   9  -9  13     2159.93     2175.87    266.55 o 
  -9  -9 -14      616.42      476.91    118.03 o 
   9   9  15     1144.69     1019.90    155.54 o 
  -9 -10  14      563.39      335.76    116.79 o 
  -9  10  13      109.50      358.77    136.02 o 
  -9 -10  13      114.74      373.93    159.68 o 
  -9  10  12      652.44      563.70    170.78 o 
  -9 -10  11      651.64      570.63    225.54 o 
  -9 -10  10     3301.45     3548.56    321.74 o 
  -9 -10   9     1804.07     1755.63    189.05 o 
  -9 -10   8      511.02      628.32    135.10 o 
  -9 -10   7     3656.56     3796.45    643.57 o 
  -9 -10   6     4254.53     4425.53    420.70 o 
  -9 -10   5      961.06     1076.01    172.26 o 
  -9  10   4     8306.37     9481.57    357.01 o 
  -9 -10   4    20509.03    20301.36    478.12 o 
  -9  10   3      220.78      303.10    111.39 o 
  -9 -10   3     1600.58     1378.13    151.56 o 
  -9  10   2     2505.64     2605.78    196.33 o 
  -9  10   1     2595.73     2493.34    200.80 o 
  -9  10   0     4337.75     4746.37    455.41 o 
  -9  10  -1       56.98      -11.03     64.17 o 
  -9  10  -2     6812.86     6811.27    331.09 o 
  -9  10  -3     1366.95     1518.73    190.20 o 
   9 -10   4     4569.77     5454.99    356.63 o 
  -9  10  -5     3320.04     3672.93    229.20 o 
  -9 -10  -6     9960.59    10293.76    505.56 o 
   9 -10   7     2062.55     2107.02    225.06 o 
   9 -10   8     4793.37     5200.86    667.14 o 
   9 -10   9     4487.79     4762.17    285.36 o 
   9 -10  10      210.38      394.19    125.04 o 
  -9 -10 -10     1498.23     1403.24    192.50 o 
   9 -10  11      192.34      206.17    115.55 o 
   9  10  12      624.73      752.62    174.92 o 
   9  10  13       13.96      -42.26    109.81 o 
  -9 -11  11     1171.58     1251.72    198.65 o 
  -9 -11  10      937.69      897.75    194.93 o 
  -9 -11   9     1569.91     1580.25    248.38 o 
  -9 -11   8     2637.16     2312.84    224.58 o 
  -9 -11   7       57.28       30.31    128.17 o 
  -9 -11   6     1799.21     1754.04    245.53 o 
  -9 -11   5      254.66      264.17    127.57 o 
  -9  11   4        8.25      -40.80     96.34 o 
  -9 -11   4       51.24       44.21    141.34 o 
  -9 -11   3       34.33       43.14    104.89 o 
  -9 -11   3       38.33       -3.83    112.24 o 
  -9  11   2      516.10      446.06    119.18 o 
  -9  11   1      208.17      170.79     95.86 o 
  -9  11   0       69.21       45.81     93.90 o 
  -9  11  -1        0.13      -27.31     96.49 o 
  -9  11  -2     3846.66     4255.11    279.75 o 
  -9  11  -3       33.47     -139.03    147.64 o 
   9 -11   4     2962.02     2905.73    410.07 o 
   9 -11   5       88.69       30.26     93.03 o 
   9 -11   6     1451.89     1217.13    156.57 o 
   9 -11   7      843.79      802.14    145.64 o 
   9 -11   8      781.23      928.23    154.13 o 
   9 -11   9      839.60      842.24    167.50 o 
   9 -11  10     1739.78     1709.64    204.21 o 
  -9 -11 -10     1782.43     1809.27    210.94 o 
  -9 -11 -11       91.38       77.93    115.53 o 
  -9 -12   8     1368.86     1217.59    174.08 o 
  -9 -12   7      408.72      289.41    122.00 o 
  -9 -12   6     2549.61     2530.23    422.22 o 
  -9  12   5       17.58       23.57     98.61 o 
  -9 -12   5       66.73       62.20    142.86 o 
  -9  12   4     4409.27     4395.52    268.64 o 
  -9 -12   4    10488.08     9865.40   1270.78 o 
  -9 -12   3        8.71       19.37    109.24 o 
  -9  12   2     1699.65     1609.57    185.72 o 
  -9  12   1      378.67      179.29    129.28 o 
  -9  12   0     3333.23     3291.75    269.26 o 
  -9 -12  -1       54.25      123.13    118.91 o 
  -9  12  -2     4155.78     3610.48    369.38 o 
  -9  12  -3      570.92      368.12    163.40 o 
  -9  12  -4     2309.09     2563.95    231.75 o 
  -9 -12  -5       98.27      151.40    117.61 o 
   9 -12   6     9434.16     9242.59    630.25 o 
  -9 -12  -7      164.69       89.57    134.49 o 
  -9  12  -8     5133.90     5323.79    325.05 o 
  -9  13   3       14.67     -113.46    113.46 o 
  -9  13   2       68.72       88.10    108.76 o 
  -9  13   1        0.72     -102.26    105.83 o 
  -9  13   0        1.09       43.89    120.08 o 
  -9  13  -1       51.57       52.09    124.75 o 
  -9  13  -2     2768.05     3100.31    271.79 o 
  -9  13  -3        6.19      -10.92    208.19 o 
 -10   0  20     2262.29     1895.93    194.51 o 
 -10   0  18      970.78      892.54    145.55 o 
 -10   0  16     7742.68     7582.87    301.37 o 
 -10   0  14     1795.30     1560.55    130.76 o 
 -10   0  12     1395.36     1434.80    201.59 o 
  10   0 -10     1190.48     1122.63    106.82 o 
  10   0  -8      680.75      549.58     83.93 o 
  10   0  -6     3519.25     3644.13    166.61 o 
  10   0  -4     6151.52     6535.49    208.05 o 
  10   0  -2       26.37       25.27     42.27 o 
  10   0   0     1905.20     1934.69     98.49 o 
  10   0   2    21271.63    23354.36   1395.29 o 
  10   0   4     7708.40     7791.46    652.77 o 
 -10   0  -6     7978.89     7684.80    417.52 o 
  10   0   8     9817.60    10663.17    312.91 o 
  10   0  10      231.65      188.85     77.09 o 
  10   0  12    10906.59    11438.74    379.72 o 
  10   0  14    14705.71    14773.76    461.15 o 
 -10   0 -16     1397.57     1368.46    217.08 o 
  10   0  18     3358.57     3428.57    260.20 o 
  10   0  20      629.43      932.94    171.16 o 
 -10   1  20      571.60      439.08    166.62 o 
 -10   1  19       49.30      -43.77    105.99 o 
 -10  -1  18     1057.00     1122.02    148.78 o 
 -10   1  17       32.10      219.13    160.60 o 
 -10  -1  16      608.93      492.64    139.25 o 
 -10   1  15       96.53      270.16    126.26 o 
 -10  -1  14     4387.98     4696.48    286.27 o 
 -10  -1  13     2278.76     2087.51    161.18 o 
 -10   1  12    21501.87    22127.77   1078.23 o 
 -10   1  11       48.82       80.37     79.53 o 
 -10   1  10      517.28      492.04     80.99 o 
  10   1  -9       74.50       44.40     59.57 o 
  10   1  -8    32071.36    31071.90   1968.30 o 
  10  -1  -7     1353.70     1418.38    117.90 o 
  10  -1  -6    41314.05    41933.40   1363.85 o 
 -10   1   5     3140.94     3264.60    153.88 o 
  10   1  -4      134.12      128.73     53.94 o 
 -10   1   3      134.94      108.89     66.93 o 
 -10   1   2    10735.41     9934.55    466.59 o 
  10  -1  -1     2082.06     2180.06    127.28 o 
  10   1   0    23613.23    23238.75   1161.66 o 
  10  -1   1     1861.12     2446.21    134.00 o 
 -10   1  -1     4639.68     5509.29    187.93 o 
  10  -1   2    40134.98    41221.52   4608.88 o 
  10   1   3      745.56      872.92    176.94 o 
  10  -1   4    29715.78    30444.15   2033.14 o 
  10  -1   5     1696.75     1730.02     93.09 o 
 -10  -1  -6     2599.08     2562.98    328.25 o 
 -10   1  -7      402.75      456.20     83.12 o 
 -10   1  -8     8890.51     9259.85    921.48 o 
  10   1   9      243.16      212.03     69.58 o 
  10   1   9      858.24      868.71    165.30 o 
 -10   1 -10      107.53      151.96     68.01 o 
 -10   1 -11       37.11      284.89     79.88 o 
 -10   1 -12      485.39      659.31    107.36 o 
 -10   1 -13        3.94      184.44     86.84 o 
 -10   1 -14      627.86     1093.17    131.81 o 
 -10   1 -15      321.50      219.81     67.21 o 
  10  -1  15      321.88      387.58    140.09 o 
 -10   1 -16     1316.54     1419.01    268.78 o 
  10   1  17      173.83      146.69    124.08 o 
  10   1  18     5095.07     5180.36    308.72 o 
  10   1  19       82.80      167.25    195.57 o 
  10   1  20     2121.10     2072.57    252.67 o 
 -10   2  20     2993.31     2980.58    253.44 o 
 -10   2  19       31.89      -32.19    104.64 o 
 -10  -2  18       65.10      -45.34    109.18 o 
 -10   2  17       16.16       30.54     98.76 o 
 -10  -2  16     4588.06     4530.81    404.66 o 
 -10   2  15      186.09       96.12     81.92 o 
 -10   2  14     1897.53     1929.17    147.16 o 
 -10  -2  13      138.14      153.72    108.08 o 
  10   2 -12     1997.52     2019.45    245.70 o 
 -10   2  11     1578.30     1574.78    131.82 o 
  10   2 -10     4837.60     4671.71    260.61 o 
  10   2  -9      393.24      315.73     72.50 o 
 -10   2   8     1348.51     1339.31    112.08 o 
  10   2  -7      203.81      288.81     74.94 o 
  10   2  -6      575.47      582.88     89.83 o 
  10   2  -5     1054.98     1003.65     96.64 o 
  10   2  -4      733.17      646.72    106.93 o 
 -10   2   3     1316.43     1323.40     98.02 o 
 -10  -2   2     1397.38     1366.67     98.11 o 
  10   2  -1       11.99       50.10     46.88 o 
  10   2   0     1299.62     1247.72    108.37 o 
 -10   2  -1      269.88      189.25     57.71 o 
  10  -2   1      286.04      190.89     73.68 o 
 -10   2  -2    12174.63    12694.95   1075.32 o 
 -10   2  -3     2208.00     2682.80    268.74 o 
  10  -2   4      957.03      918.88    145.59 o 
 -10   2  -5     2105.81     2205.43    128.84 o 
 -10   2  -6     7429.91     7693.30    602.48 o 
 -10   2  -7     2116.40     2316.46    291.05 o 
 -10   2  -8     9651.22     9977.24    748.11 o 
 -10   2  -9      258.80      290.72     73.62 o 
 -10   2  -9     1281.76     1286.39    148.70 o 
 -10   2 -10     2066.16     2053.20    149.11 o 
 -10   2 -11      713.37      706.23    103.48 o 
 -10   2 -12     4912.24     5512.06    237.63 o 
 -10   2 -13        1.23       96.82     84.96 o 
 -10   2 -14     9541.91     9498.45    319.02 o 
 -10   2 -15      211.25      158.50     62.58 o 
  10   2  15      224.68      185.96    133.44 o 
 -10   2 -16      338.89      432.41     72.35 o 
  10  -2  16      798.98      785.37    159.83 o 
  10   2  17      810.89      732.38    151.87 o 
  10   2  18     2115.90     2196.82    218.91 o 
  10   2  19       28.53       85.83    128.73 o 
  10  -2  20     2255.15     2517.15    239.39 o 
 -10   3  20      169.28      -13.70    177.64 o 
 -10   3  19       97.04      101.70    121.10 o 
 -10   3  18     1674.31     1413.92    159.73 o 
 -10   3  17      168.95      253.85    110.75 o 
 -10   3  16      846.48      831.79    129.63 o 
 -10   3  15      590.02      692.70    143.39 o 
 -10   3  14     1357.34     1395.56    326.31 o 
  10   3 -13     1344.41     1082.34    326.29 o 
  10   3 -12    11895.25    12999.77   1362.40 o 
  10   3 -11     1048.10     1041.57    164.12 o 
  10   3 -10     1797.77     1707.17    123.86 o 
  10   3  -9      436.06      497.28     81.10 o 
 -10   3   8    25040.93    24771.89   1653.93 o 
 -10   3   7      153.74      185.87     69.71 o 
 -10   3   6    32170.04    32602.45   1164.37 o 
  10  -3  -5      480.61      442.66     75.81 o 
 -10   3   5      525.08      713.38    113.13 o 
 -10   3   4     2078.86     2039.77    127.30 o 
 -10   3   3     1145.56      987.56     88.73 o 
 -10   3   2    12759.05    12328.01    316.74 o 
  10   3  -1      335.64      429.68     67.20 o 
  10  -3   0    11598.82    10861.18    392.02 o 
 -10   3   0    11933.84    11596.68    305.79 o 
  10  -3   1     5040.05     5175.88    357.88 o 
 -10   3  -2    11923.22    11538.91   1449.61 o 
  10   3   3      251.54      216.05     67.02 o 
  10  -3   4    23942.95    24514.55   1162.51 o 
  10  -3   5     2549.04     2526.34    141.78 o 
 -10   3  -6     2733.06     2858.69    200.60 o 
 -10   3  -7     3467.75     4172.25    199.55 o 
 -10   3  -8    12178.74    13607.37   1174.37 o 
 -10   3  -9        2.18       -9.98     63.33 o 
 -10   3  -9       39.40      -67.85    106.92 o 
 -10   3 -10        4.16      120.94    106.22 o 
  10   3  11      203.19      212.44     79.59 o 
  10   3  12      173.82      248.25     91.92 o 
 -10   3 -13        0.82       93.41     86.87 o 
  10  -3  14        1.75      167.86     97.82 o 
  10   3  14     8498.81     8467.31    366.07 o 
  10   3  15      497.06      411.71    147.25 o 
  10   3  16      592.55      501.65    373.25 o 
  10   3  17      772.30      958.70    162.16 o 
  10   3  18     4412.40     4562.49    294.53 o 
  10   3  19      512.11      517.84    148.66 o 
  10  -3  20     2900.73     2617.80    244.94 o 
 -10   4  19      567.19      506.19    186.12 o 
 -10   4  18      115.99      -51.95    120.29 o 
 -10   4  17      862.93     1068.22    165.95 o 
 -10   4  16     2160.14     2329.71    225.38 o 
 -10   4  15       29.12      -62.05     85.32 o 
 -10   4  14      698.20      671.35    109.37 o 
 -10   4  13     1005.62     1046.54    138.14 o 
  10   4 -12     1098.40      982.05    181.09 o 
  10   4 -11      267.64      121.66     78.44 o 
  10   4 -10     2232.53     2234.26    144.41 o 
  10   4  -9      355.05      316.90     63.44 o 
  10   4  -8      866.90      784.06     89.87 o 
  10   4  -7      481.60      557.24    129.22 o 
  10   4  -6     2265.50     2348.00    131.10 o 
 -10   4   5        0.21      -11.90     45.74 o 
 -10   4   5       11.26      -14.98     94.48 o 
 -10   4   4     2218.57     2272.16    147.97 o 
 -10   4   3      141.76       94.41     47.56 o 
 -10  -4   2     2406.43     2227.65    115.12 o 
 -10   4   1      138.79      114.16     36.76 o 
 -10   4   0     1599.02     1650.20     94.89 o 
 -10   4   0     3655.24     3503.78    189.48 o 
 -10   4  -1     2195.56     2375.79    159.85 o 
 -10   4  -2     6790.74     7099.14   1112.70 o 
  10  -4   3      181.41      143.32     61.83 o 
 -10   4  -4     1213.94     1390.97    108.07 o 
 -10   4  -5     2026.85     2034.62    129.91 o 
  10   4   6     5438.99     4882.22     70.16 o 
  10  -4   6     7332.62     7732.87    556.90 o 
 -10   4  -7      600.44      707.81    101.44 o 
 -10   4  -8    12921.32    14014.52    438.05 o 
  10   4   9        2.86       -4.84     62.76 o 
 -10   4  -9        9.84       73.30    102.72 o 
  10   4  10      703.48      757.23    110.52 o 
  10   4  11     1742.20     1849.12    157.57 o 
  10   4  12     6354.65     6858.31    503.33 o 
  10   4  13       76.78       73.18    107.12 o 
  10   4  14     6566.23     6996.33    327.33 o 
  10  -4  14     6699.27     6804.30    319.11 o 
  10  -4  15     1694.02     1682.24    211.17 o 
  10   4  16      359.10      274.37    164.11 o 
  10   4  17      850.25      758.51    158.79 o 
  10   4  18     2286.60     2082.22    380.48 o 
  10  -4  19      366.24      223.26    120.51 o 
 -10   5  18      931.83      940.07    174.08 o 
 -10   5  17      497.26      610.55    164.21 o 
 -10   5  16      224.99      175.22    126.46 o 
 -10   5  15     1682.61     2032.20    202.27 o 
 -10   5  14     1709.02     1841.70    145.68 o 
 -10  -5  13      451.93      232.48    106.90 o 
 -10   5  12    12552.95    13753.18    322.04 o 
  10   5 -11     2974.25     3287.90    300.86 o 
  10   5 -10      208.02      154.58     65.86 o 
  10   5  -9     2717.33     2543.12    205.55 o 
  10   5  -8    14527.95    15131.91    301.47 o 
  10   5  -7      327.88      340.14    128.40 o 
  10   5  -6    18719.52    18372.51    629.51 o 
 -10   5   5     2320.66     2216.62    184.27 o 
 -10   5   4       14.09       24.15     30.37 o 
 -10   5   3     2997.05     2789.36    149.93 o 
 -10   5   2    11264.06    10876.92    282.14 o 
  10   5  -1       45.91      143.75     83.96 o 
 -10   5   0    11934.48    11306.72    515.69 o 
  10   5   0    11935.42      367.03   2377.35 o 
  10  -5   1     2922.83     2990.58    169.06 o 
  10   5   1     6238.00     6802.33    237.01 o 
 -10   5  -2    19445.61    18731.48    479.11 o 
  10  -5   3     1028.72     1238.36    202.81 o 
  10  -5   4    15360.47    16618.78    798.54 o 
  10  -5   5     4672.45     4783.41    205.45 o 
  10  -5   6      533.36      638.19     96.08 o 
  10   5   7      151.24      164.11     31.64 o 
  10  -5   7     3275.26     3090.30    328.82 o 
  10   5   8       93.65      165.90     38.45 o 
 -10   5  -8     6509.12     6663.72    726.20 o 
  10   5   9       39.23       37.64     59.22 o 
  10   5   9       47.21       43.88    108.09 o 
  10   5  10       92.67      291.16    129.08 o 
  10   5  11      226.05      209.00     84.87 o 
  10   5  12       39.81       51.36     92.01 o 
  10   5  13       71.90      121.99    142.45 o 
  10   5  14       50.28      345.19    113.50 o 
  10   5  15     2110.61     2037.12    219.99 o 
  10   5  16     1778.76     2046.39    208.17 o 
  10   5  17     1374.01     1419.31    187.83 o 
  10   5  18     4897.34     4842.89    511.41 o 
  10  -5  19      509.33      486.24    133.93 o 
 -10   6  17     1108.48     1177.87    185.08 o 
 -10   6  16     2473.09     2425.07    228.55 o 
 -10   6  15       40.28      -88.83    126.75 o 
 -10   6  14      571.05      404.88    138.92 o 
 -10   6  13     2258.24     2281.17    239.55 o 
 -10   6  12      464.44      587.91    161.19 o 
 -10   6  11      531.13      406.08    173.69 o 
 -10   6  10     3074.95     3066.92    217.61 o 
  10   6  -9      420.63      435.32     85.63 o 
  10   6  -8     2343.86     2435.24    175.94 o 
  10   6  -7       15.56       60.34     42.83 o 
 -10  -6   6        1.62        7.52     18.96 o 
 -10   6   6       11.81       42.38     47.41 o 
 -10   6   5       37.43       60.90     73.06 o 
  10   6  -5      637.27      562.68     55.03 o 
 -10   6   4       69.70       69.77     45.16 o 
 -10   6   3     1346.78     1404.61    100.76 o 
 -10   6   2     3189.63     3228.50    146.67 o 
 -10   6   1     2184.68     2013.40    111.97 o 
 -10   6   0      121.89      117.91     67.72 o 
  10   6   0     1458.50      131.00    617.16 o 
  10   6   1      304.48      239.31     80.10 o 
 -10   6  -2     5732.18     5270.55    287.10 o 
  10  -6   3     2817.91     3359.44    397.45 o 
  10  -6   4     1001.69      915.53     71.67 o 
  10  -6   5     9882.98    10096.90    349.65 o 
  10   6   6     3489.31     3573.80    214.72 o 
 -10   6  -7     1562.21     1548.39    232.17 o 
  10   6   8     6926.27     6484.92    156.14 o 
  10  -6   8     7070.48     7663.24    302.16 o 
  10   6   9     3872.99     3510.87    139.93 o 
 -10   6  -9     5266.19     5389.54    271.67 o 
  10   6  10     1319.05     1212.13    163.16 o 
  10   6  11     5703.01     5428.75    251.92 o 
  10   6  12     2102.51     2235.71    268.26 o 
  10   6  13      301.20      258.07    104.31 o 
  10   6  14     5690.95     5572.71   1135.47 o 
 -10  -6 -15      845.19      890.50    115.18 o 
  10   6  15      923.56     1088.89    199.73 o 
  10   6  16      384.08      327.94    136.02 o 
  10   6  17      866.01      766.41    159.56 o 
  10  -6  18     2129.93     2069.07    202.34 o 
 -10   7  16       70.05       13.38    133.43 o 
 -10  -7  15     1908.75     1914.94    286.35 o 
 -10   7  14      467.62      494.31    303.55 o 
 -10   7  13      422.69      265.28    171.06 o 
 -10   7  12     3776.09     4439.73    293.53 o 
 -10   7  11     8465.37    10024.25    385.45 o 
 -10   7  10      233.45      159.53     97.96 o 
 -10   7   9     6119.31     6579.97    300.30 o 
 -10  -7   8    10214.73     9569.64   1692.50 o 
 -10  -7   7      319.01      338.11     52.75 o 
  10   7  -6     3930.94     3659.34     82.03 o 
 -10   7   6     7513.19     7069.29    545.31 o 
  10   7  -5     3228.99     3158.52    180.62 o 
  10   7  -5     7270.34     6437.83    341.00 o 
  10   7  -4      140.94      147.29     43.73 o 
 -10   7   3     3725.85     3495.90    253.24 o 
 -10   7   2     5434.91     5153.44    290.96 o 
  10   7  -1      634.35      579.00     84.59 o 
 -10  -7   1     4811.18     4688.16    469.35 o 
 -10   7   0     1531.64     1781.90    146.65 o 
 -10   7   0     1555.82      113.06    567.88 o 
 -10   7  -1    17072.27    18622.43    399.97 o 
 -10   7  -2     3861.75     4179.98    232.85 o 
  10  -7   3     7921.45     8340.55    716.77 o 
  10  -7   4     9940.76    10340.65    438.04 o 
  10  -7   5     5611.78     5230.51    378.00 o 
  10   7   6      953.90     1078.45    101.21 o 
  10  -7   7     4333.37     4599.52    336.74 o 
  10   7   8      958.42      814.76     78.36 o 
  10  -7   8     5052.75     6162.31    351.42 o 
  10  -7   9      699.57      715.59    147.52 o 
  10  -7  10       78.38      119.38     95.58 o 
  10   7  11       37.26      160.97    103.15 o 
  10   7  12       15.35      -39.50    102.15 o 
 -10  -7 -13      363.41      380.49    112.58 o 
 -10  -7 -14      110.60      169.80    157.25 o 
  10  -7  14     2350.92     1971.05    201.12 o 
 -10  -7 -15      198.79       64.66     84.28 o 
  10   7  15     2018.81     2059.91    215.47 o 
  10   7  16      516.25      464.57    145.71 o 
  10   7  17     2381.64     2353.20    401.23 o 
 -10  -8  15       15.63      -90.88    108.66 o 
 -10   8  14      844.12      574.84    157.90 o 
 -10  -8  14     1552.47     1241.74    174.35 o 
 -10  -8  13     1935.99     1792.77    355.39 o 
 -10   8  12      319.87      127.07    158.25 o 
 -10   8  11      386.48      514.37    147.75 o 
 -10   8  10       21.59     -100.60    110.53 o 
 -10   8   9      429.14      335.14    123.09 o 
 -10   8   8       94.04       17.43    102.00 o 
 -10   8   7       46.69       35.76    120.86 o 
 -10   8   6      629.35      478.91    131.15 o 
 -10   8   5       57.10       14.36     82.68 o 
 -10   8   4        7.06       -1.37     20.81 o 
 -10  -8   4      114.08      255.48     86.72 o 
 -10  -8   3       64.50       48.09     38.92 o 
 -10   8   2        9.33       15.45     42.12 o 
  10   8  -1      666.70      597.75     82.10 o 
  10   8  -1      830.26      815.86     79.87 o 
 -10   8   0      489.81      690.40    122.99 o 
  10   8   0     2501.84      470.43     59.81 o 
 -10   8  -1     2382.66     2569.54    333.34 o 
 -10   8  -2     4216.18     4890.75    260.16 o 
  10  -8   3      732.42      843.86    134.28 o 
  10  -8   4     2281.93     2307.17    171.77 o 
  10  -8   5     6426.43     6513.46    519.57 o 
  10  -8   6      954.17      895.56    132.67 o 
 -10   8  -7     1116.48     1249.39    154.81 o 
  10  -8   8     4869.20     5571.16    614.46 o 
  10  -8   9     3942.84     4458.91    269.53 o 
  10  -8  10       15.19      152.44    108.53 o 
  10  -8  11     3624.46     3731.15    510.57 o 
  10  -8  12     3118.73     3285.57    244.44 o 
 -10  -8 -13      105.20       68.51    100.07 o 
 -10  -8 -14     2901.97     2593.21    469.28 o 
  10  -8  14     2928.75     2452.70    222.38 o 
 -10  -8 -15      987.80      629.79    119.49 o 
  10   8  15     1046.94      817.71    178.46 o 
  10   8  16      113.14       52.80    161.94 o 
 -10  -9  14     1957.32     1699.40    196.55 o 
 -10  -9  13      109.65       -3.97    163.11 o 
 -10  -9  12     5656.90     5927.98   1015.76 o 
 -10  -9  11     6190.10     6880.73    656.45 o 
 -10  -9  10      355.73      369.12    128.75 o 
 -10  -9   9    11926.67    12810.82   1044.72 o 
 -10  -9   8     4142.91     4134.04    683.41 o 
 -10   9   7      646.70      672.81    144.88 o 
 -10   9   6     5585.81     6055.32    303.30 o 
 -10   9   5     3464.84     3751.36    237.64 o 
 -10  -9   5     9391.69     9096.74    286.26 o 
 -10   9   4      271.80      224.23    101.63 o 
 -10  -9   4      273.06      217.73     96.29 o 
 -10   9   3     7142.34     7603.52    315.93 o 
 -10  -9   3    13578.77    13150.32    316.41 o 
 -10   9   2     2947.46     2839.26    285.89 o 
 -10   9   1       54.60      116.74     60.02 o 
 -10   9   0     2313.81     2287.86    171.83 o 
  10   9   0     2797.32     1969.93    372.82 o 
 -10   9  -1     4717.13     4904.40    214.59 o 
 -10   9  -2     5140.43     6397.56    314.37 o 
 -10   9  -3     3191.37     3407.09    234.54 o 
  10  -9   4     6675.17     7091.70    390.12 o 
  10  -9   5     9534.46    10318.76    484.04 o 
  10  -9   6     1557.64     1764.21    181.85 o 
  10  -9   7     7437.36     9195.43    356.60 o 
  10  -9   8     2871.65     3218.91    236.56 o 
  10  -9   9      136.64      208.66    119.19 o 
 -10   9  -9      419.34      493.11    146.34 o 
 -10  -9 -10      129.22      223.38    112.69 o 
  10  -9  11      110.16      269.71    120.71 o 
  10  -9  12       38.76       62.81    109.07 o 
 -10  -9 -13        6.48       58.32    101.36 o 
  10  -9  13      133.76      290.65    186.95 o 
 -10  -9 -14       24.67      130.93    106.53 o 
  10  -9  14     1745.34     1985.98    233.88 o 
 -10 -10  12      323.42      127.01    171.56 o 
 -10 -10  11      285.51      218.63    126.60 o 
 -10 -10  10       53.69        7.61    112.64 o 
 -10 -10   9      234.92      162.03    111.10 o 
 -10 -10   8      206.29      192.34    146.39 o 
 -10 -10   7       70.35        7.38    131.55 o 
 -10  10   6       91.07       44.64    128.45 o 
 -10  10   5       33.56       15.52     99.72 o 
 -10 -10   5      306.51      292.49    155.91 o 
 -10  10   4      550.74      450.42    122.16 o 
 -10 -10   4      736.24      793.00    127.01 o 
 -10  10   3       39.07       91.52    101.33 o 
 -10 -10   3      336.71      306.37    107.37 o 
 -10 -10   2      558.37      537.99    122.80 o 
 -10  10   1     1914.91     2226.27    360.45 o 
 -10  10   0        7.07       37.79     88.68 o 
 -10  10   0      336.52      353.89    162.13 o 
 -10 -10  -1      589.13      379.43    118.80 o 
 -10  10  -1      893.00      662.13    170.70 o 
 -10  10  -2      757.65      628.82    257.43 o 
 -10  10  -3     3037.77     3676.14    374.22 o 
  10 -10   4      608.25      598.22    119.34 o 
 -10 -10  -5     7791.98     8238.24    682.88 o 
 -10 -10  -6     1091.13     1016.82    211.63 o 
  10 -10   7     1721.97     1969.43    239.38 o 
  10 -10   8     2713.10     2813.33    354.29 o 
 -10  10  -9     1923.98     2061.87    209.44 o 
  10 -10   9     3674.35     3606.18    379.10 o 
  10 -10  10       30.82       60.90    106.81 o 
  10 -10  11     3931.49     3531.58    650.83 o 
 -10 -10 -12      573.11      672.17    387.47 o 
  10  10  13      102.69       44.66    116.30 o 
 -10 -11  10      105.10       66.28    115.75 o 
 -10 -11   9     4717.62     4408.52    366.75 o 
 -10 -11   8     1415.40     1297.92    258.74 o 
 -10 -11   7      155.27       77.20    148.73 o 
 -10 -11   6     1715.42     1730.15    199.05 o 
 -10  11   5     3702.72     3941.56    262.12 o 
 -10 -11   5     9540.41     8909.35    931.35 o 
 -10  11   4       44.15      -17.88     99.78 o 
 -10 -11   4      104.41       94.48    135.46 o 
 -10  11   3     7070.40     7414.37    488.23 o 
 -10  11   2      319.80      590.97    234.81 o 
 -10  11   2     6419.52     6501.04    314.14 o 
 -10  11   1       25.33       15.63    109.16 o 
 -10 -11   0      827.26      837.52    152.70 o 
 -10  11   0      904.42      690.25    199.28 o 
 -10  11  -1     8948.19     9268.15    471.45 o 
 -10  11  -2      564.18      527.61    188.02 o 
 -10  11  -3     1700.37     1398.58    317.46 o 
 -10  11  -4      667.22      671.33    140.96 o 
  10 -11   5     4353.09     4229.49    618.74 o 
  10 -11   6      440.28      387.01    142.94 o 
  10 -11   7     3062.52     3371.65    242.79 o 
  10 -11   8      482.07      412.60    165.90 o 
 -10  11  -9      805.73      642.31    145.09 o 
  10 -11   9      812.49      689.08    179.27 o 
 -10 -11 -10       93.89      148.96    113.42 o 
 -10  12   7      203.61      181.08    149.30 o 
 -10  12   6       87.87       15.38    163.99 o 
 -10  12   5        3.58      -68.77    121.25 o 
 -10 -12   5       51.67     -171.06    171.06 o 
 -10  12   4       40.56      -39.18    101.41 o 
 -10 -12   4       53.35       83.05    182.37 o 
 -10 -12   3      408.32      268.79    122.51 o 
 -10  12   2      311.17      288.67    123.24 o 
 -10  12   1     1045.39      986.38    158.05 o 
 -10  12   0       60.73       -3.02    121.97 o 
 -10 -12  -1      638.90      595.82    184.36 o 
 -10  12  -2      646.57      698.44    172.34 o 
 -10  12  -3      855.49      813.81    161.62 o 
 -10  12  -4      105.81       44.43    137.88 o 
 -10 -12  -5     5830.60     5498.79    318.01 o 
 -10 -12  -6       17.65      -67.83    135.79 o 
 -10  12  -7     1255.80     1633.36    214.04 o 
 -11   0  19     1454.58     1409.53    165.41 o 
 -11   0  17     4796.80     4607.53    254.23 o 
 -11   0  15      421.75      558.49    100.71 o 
 -11   0  13    23150.46    23363.74   2203.66 o 
 -11   0  11    14840.64    14280.92    608.50 o 
 -11   0   9     3348.26     3560.03    177.40 o 
  11   0  -7    27231.87    27410.59   1188.32 o 
  11   0  -5      550.49      467.49     77.78 o 
 -11   0   3       16.28       -6.61     49.21 o 
  11   0  -1     7580.49     7185.69    227.29 o 
  11   0   1    10837.34    12177.45   1425.14 o 
  11   0   3    41434.76    42506.14   3291.66 o 
  11   0   5     4208.90     4401.32    403.75 o 
 -11   0  -7      525.07      610.62    104.76 o 
  11   0   9      222.93      159.65     78.44 o 
  11   0  11     3338.05     3504.46    218.42 o 
  11   0  13      241.43      702.72    137.65 o 
 -11   0 -15     4820.37     5045.86    242.69 o 
  11   0  17     4840.87     4749.99    300.84 o 
  11   0  19      391.18      394.65    137.79 o 
 -11   1  20       85.55      -21.98    117.18 o 
 -11   1  19      496.81      359.02    129.45 o 
 -11   1  18       27.60       81.92    106.13 o 
 -11   1  17     1135.90     1033.54    148.56 o 
 -11   1  16        5.94      -42.09     82.97 o 
 -11   1  15       70.71       72.81     84.58 o 
 -11   1  14       44.36       -2.42    119.57 o 
 -11  -1  13      150.81       97.23    181.51 o 
 -11  -1  12     1138.97     1202.63    131.68 o 
 -11   1  11     1533.14     1455.72    129.25 o 
  11   1 -10      108.20       98.63     67.84 o 
  11   1  -9     1732.83     1707.43    145.58 o 
 -11   1   8     1083.71     1157.53    116.79 o 
 -11   1   7      755.65      801.56    109.70 o 
  11   1  -6     1895.03     1901.58    129.91 o 
 -11   1   5     4160.06     4366.37    198.39 o 
  11   1  -4       30.39       55.31     58.11 o 
 -11   1   3     7791.08     7780.52    273.62 o 
 -11   1   2      208.34      297.46     78.41 o 
  11   1  -1      362.68      304.77     55.52 o 
  11  -1   0      369.10      389.18     76.86 o 
  11   1   0      660.68      566.08    149.33 o 
  11  -1   1    25050.49    25517.07    574.12 o 
  11   1   2      442.73      719.56    155.88 o 
  11  -1   3    23223.15    23427.90   1635.27 o 
  11  -1   4     1854.90     1909.83    118.88 o 
  11   1   5    10606.22    11148.55    948.65 o 
  11  -1   6      828.65      860.28    126.73 o 
 -11   1  -7    15274.63    15752.54    453.44 o 
 -11   1  -8      417.63      437.82    108.72 o 
 -11   1  -9     4994.22     4972.09    229.13 o 
 -11   1 -10       12.50      -13.42     70.86 o 
 -11   1 -11      731.02     1058.28    124.14 o 
 -11   1 -12      315.95      411.34    101.69 o 
 -11   1 -13     6953.40     7502.36    276.99 o 
  11  -1  13     7020.17     7478.09    346.84 o 
 -11   1 -14      204.87      257.53     79.17 o 
  11   1  14      462.81      394.00    139.42 o 
 -11   1 -15     5572.63     5755.51    268.65 o 
 -11   1 -16      262.16      296.55    109.43 o 
  11   1  17     2017.11     1990.27    223.14 o 
  11   1  18      101.97      124.73    116.97 o 
  11   1  19      944.11      985.20    174.82 o 
 -11   2  20       41.86      194.44    175.77 o 
 -11   2  19     2591.32     2592.19    284.13 o 
 -11   2  18       17.00      -51.20    103.71 o 
 -11   2  17     4495.17     4490.62    248.23 o 
 -11  -2  16      750.35      850.77    268.94 o 
 -11  -2  15        1.20      109.63    170.32 o 
 -11  -2  14      486.14      584.90    185.79 o 
 -11   2  13    25335.85    26385.07   2316.52 o 
  11   2 -12       77.77        9.04    106.26 o 
  11   2 -11     9238.64     8918.59    743.61 o 
  11   2 -10     1058.76      985.87    153.04 o 
  11   2  -9     5250.29     4871.04    234.98 o 
  11   2  -8     1754.30     1822.41    134.90 o 
  11   2  -7    19482.97    20252.17    926.06 o 
 -11  -2   6     1544.82     1570.15    124.05 o 
 -11   2   5     5580.38     5516.79    233.72 o 
 -11   2   4       21.57       88.40     57.49 o 
 -11   2   3      261.59      255.61     64.98 o 
 -11   2   2      955.89      995.29    114.41 o 
  11  -2  -1     4926.79     4140.89    283.52 o 
 -11   2   1    12745.01    11492.55    304.66 o 
  11   2   0      905.32     1079.41     95.73 o 
  11  -2   0      982.39     1037.97    138.28 o 
  11  -2   1     6183.04     6388.56    409.49 o 
 -11   2  -2      186.47      625.71    172.50 o 
 -11   2  -3    25098.84    24565.76   1390.74 o 
 -11   2  -4     1070.29     1064.30     98.19 o 
 -11   2  -5     7824.22     8212.36    550.19 o 
  11   2   6      624.49      662.35     31.14 o 
  11   2   6     2925.67     3284.98    351.56 o 
 -11   2  -7     1922.76     1862.08    190.02 o 
 -11   2  -8        0.37       85.40     63.35 o 
 -11   2  -8     1094.05     1268.11    329.70 o 
 -11   2  -9        1.32       49.31     70.72 o 
 -11   2 -10      311.78      314.67     85.85 o 
 -11   2 -11     2643.18     2595.91    260.02 o 
 -11   2 -12     1545.54     1579.67    180.92 o 
 -11   2 -13     1719.91     2197.79    165.77 o 
  11  -2  13    13288.09    13821.46    443.28 o 
 -11   2 -14      317.50      226.82     77.14 o 
  11   2  14      349.98      345.27    140.77 o 
 -11   2 -15     3988.75     4421.91    693.40 o 
 -11   2 -16      174.47      104.27    111.43 o 
  11   2  17     4436.03     4607.26    308.39 o 
  11   2  18      285.28      444.11    133.27 o 
  11   2  19     2401.90     2325.00    234.97 o 
 -11   3  19       94.28        7.67    121.20 o 
 -11   3  18       83.43       82.70    121.61 o 
 -11   3  17      105.65       62.71    102.56 o 
 -11   3  16       68.04      -12.27     93.35 o 
 -11   3  15      522.31      534.99    121.59 o 
 -11   3  14       35.88       66.52    260.34 o 
 -11   3  13      155.33       50.32    101.45 o 
  11   3 -12      793.03      808.58    147.68 o 
  11   3 -11      241.78      256.74     78.64 o 
  11   3 -10      696.16      451.52    125.84 o 
  11   3  -9     2827.45     2678.08    276.87 o 
  11   3  -8      142.39      164.59     68.43 o 
  11   3  -7     1149.93     1076.64    113.62 o 
  11   3  -6      535.39      502.02    136.60 o 
 -11   3   6      829.04      816.36    123.95 o 
 -11   3   5     6946.10     6670.54    361.93 o 
 -11   3   4       90.21       97.60     58.06 o 
 -11   3   3    10628.02    10311.32    427.06 o 
 -11   3   2        7.97      124.53     57.46 o 
  11   3  -1      165.82      133.67     53.97 o 
 -11   3   1      425.27      460.20     85.53 o 
  11  -3   0      996.91      895.67    100.97 o 
  11   3   1     8027.16     8496.52    405.17 o 
 -11   3  -2       42.41      174.79     99.18 o 
 -11   3  -3    16315.48    16418.51    814.26 o 
 -11   3  -4     4159.16     4277.82    204.58 o 
 -11   3  -5     8275.27     8329.32    548.44 o 
 -11   3  -6     2098.92     2505.47    164.36 o 
  11  -3   7    26153.73    26773.22    931.81 o 
 -11   3  -8        2.11       11.32     60.80 o 
 -11   3  -8      263.56      316.54    112.66 o 
 -11   3  -9     8086.09     7717.69    271.65 o 
 -11   3 -10      411.79      400.29    102.20 o 
 -11   3 -11        6.20      154.91     87.90 o 
 -11   3 -12      888.00      950.82    127.83 o 
 -11   3 -13     4653.81     4920.40    203.95 o 
  11   3  13     4664.21     4776.85    384.21 o 
 -11   3 -14       10.55       78.37     69.65 o 
  11   3  14      744.50      703.20    151.01 o 
  11   3  15     5445.74     5558.74    846.60 o 
  11   3  16       96.77       81.21    130.29 o 
  11   3  17     3184.85     3522.82    524.42 o 
  11   3  18       21.19       23.29    122.31 o 
  11  -3  19      735.47      713.13    164.26 o 
 -11   4  18        0.27      -64.27    120.30 o 
 -11   4  17     3046.96     3124.37    243.31 o 
 -11   4  16      569.43      941.23    159.32 o 
 -11   4  15       13.45      -64.83     89.27 o 
 -11   4  14     2097.41     1927.25    177.08 o 
 -11   4  13    13817.23    15100.08    984.55 o 
  11   4 -12      527.43      422.27    127.69 o 
  11   4 -11    10375.45     9668.04    681.78 o 
  11   4 -10     3999.63     3964.21    223.17 o 
  11   4  -9     3755.01     3589.27    256.05 o 
  11   4  -8       77.30       59.21     60.78 o 
  11   4  -7    19229.63    19824.69   1566.53 o 
 -11   4   6      518.70      557.32     85.80 o 
 -11   4   5     1972.50     1917.44    172.35 o 
 -11   4   4     5442.14     5502.67    193.00 o 
 -11   4   3      327.34      296.11     93.33 o 
 -11   4   2     1302.08     1274.03    105.64 o 
 -11   4   1     2369.80     2273.37    119.82 o 
 -11   4   1     9148.67     8658.40    264.06 o 
  11   4   0     4385.05     4254.73    173.15 o 
 -11   4  -1     4265.89     4872.95    322.77 o 
 -11   4  -2     2615.67     3489.75    256.55 o 
 -11   4  -3    18236.25    19914.32    888.78 o 
  11  -4   4      489.72      458.82     76.26 o 
 -11   4  -5     3954.63     3998.96    198.30 o 
  11  -4   6     1273.62     1398.52    170.79 o 
 -11   4  -7     4236.41     4412.17    361.02 o 
  11  -4   8      114.95      153.78     67.23 o 
 -11   4  -8      120.79      184.14    119.73 o 
 -11   4  -9     1320.66     1312.47    127.78 o 
 -11   4 -10        0.21      -16.49     73.97 o 
  11   4  11     3304.99     3332.20    250.45 o 
  11   4  12      264.98      248.97    105.34 o 
  11   4  13        2.27      160.37    103.19 o 
  11   4  14     3429.51     3321.64    253.51 o 
  11   4  15     4387.84     4831.56    296.36 o 
  11   4  16      302.36      196.69    167.47 o 
  11   4  17     2765.59     2742.84    428.02 o 
  11   4  18      322.68      351.13    129.46 o 
  11  -4  19     2429.31     2320.71    231.97 o 
 -11   5  17      277.25      225.88    139.08 o 
 -11   5  16       88.12     -119.74    128.67 o 
 -11   5  15       56.90     -111.31    121.45 o 
 -11   5  14       25.68       10.95    166.77 o 
 -11   5  13      449.91      204.27    117.81 o 
 -11   5  12      148.01      133.48     78.14 o 
 -11   5  11      106.45      115.84    103.67 o 
  11   5 -10      253.99      191.04     80.32 o 
  11   5  -9     1354.51     1229.00    108.88 o 
  11   5  -8      403.48      439.06     81.54 o 
  11   5  -7      755.43      737.57     91.72 o 
 -11   5   6     2056.74     2061.81    161.25 o 
  11   5  -6     4273.62     4030.37    143.32 o 
 -11  -5   5     1403.31     1240.39     87.89 o 
 -11   5   4      242.44      239.63     45.20 o 
 -11   5   3     6663.79     6119.01    394.92 o 
 -11   5   2     1270.14     1314.08    105.69 o 
 -11   5   1      657.12      505.28     48.04 o 
 -11   5   1      658.63      437.55    122.04 o 
  11   5   0     2649.23     2674.82    264.77 o 
 -11   5  -1    16337.45    18263.93    433.10 o 
 -11   5  -2       27.50      331.14     97.00 o 
  11  -5   3    10726.62    11124.63    520.53 o 
  11  -5   4     6126.42     6259.74    201.84 o 
  11  -5   5     3894.25     4019.66    269.55 o 
  11  -5   6     2622.02     2849.40    246.16 o 
  11  -5   7     8989.93     9516.90    989.02 o 
  11   5   8       17.30       39.90     28.38 o 
  11  -5   8     1233.77     1237.00    149.77 o 
  11   5   9     8090.24     7780.02    347.67 o 
  11   5   9     8127.22     8440.25    327.70 o 
  11   5  10     1291.15     1277.17    136.35 o 
  11   5  11       80.24      237.35    140.83 o 
  11   5  12     1305.29     1347.53    163.75 o 
  11   5  13     2956.00     3109.63    230.80 o 
  11  -5  13     3328.14     3551.35    252.95 o 
  11   5  14      603.75      763.88    169.89 o 
  11   5  15     1946.41     2065.72    213.43 o 
  11   5  16      493.00      520.52    146.82 o 
  11   5  17     2569.06     2511.14    262.93 o 
  11  -5  18      551.62      535.21    145.70 o 
 -11   6  16     2065.15     2244.31    230.35 o 
 -11   6  15      107.37      -21.37    137.63 o 
 -11   6  14     1999.65     2343.66    245.67 o 
 -11   6  13     9090.13    11197.00    428.17 o 
 -11   6  12     2560.22     3128.78    240.64 o 
 -11   6  11     4172.76     4256.91    258.62 o 
 -11   6  10    12064.22    12518.39    410.43 o 
 -11   6   9     2881.62     3369.41    220.16 o 
  11   6  -8     4853.65     4936.82    390.95 o 
  11   6  -7    21159.27    20029.46   1617.84 o 
 -11  -6   6      331.25      316.10     37.59 o 
  11   6  -6     1105.91     1086.97     81.50 o 
  11   6  -5     3064.26     3075.04    318.33 o 
  11   6  -4     1562.22     1452.29    156.90 o 
 -11   6   3      755.53      642.76     82.82 o 
 -11   6   2     1991.32      509.72    940.43 o 
 -11   6   1     2640.07     2874.72    183.61 o 
  11   6  -1     5658.46     4677.89    951.95 o 
  11   6   0     7457.53     7585.75    472.90 o 
 -11   6  -1     1856.12     1920.32    174.96 o 
 -11   6  -2     1251.65     1230.83    143.80 o 
  11  -6   3     6573.21     6655.22    568.34 o 
  11  -6   4     2902.29     2893.92    178.14 o 
  11  -6   5     1315.16     1628.33    112.19 o 
  11  -6   6     2054.46     2445.72    260.97 o 
  11  -6   7      905.15      855.84    113.73 o 
  11  -6   8      631.71      587.10    126.34 o 
 -11   6  -8      683.46      661.89    138.91 o 
  11  -6   9       46.28       94.61     74.25 o 
  11   6   9     2848.17     3023.50    217.16 o 
  11   6  10       25.29       33.36     85.86 o 
  11   6  11     1405.53     1541.70    175.76 o 
  11   6  12     1218.61     1128.81    153.06 o 
  11   6  13      370.73      398.00    123.19 o 
  11  -6  13     4296.17     4058.23    264.90 o 
  11   6  14     1648.16     1752.25    206.07 o 
  11   6  15     1552.99     1561.55    208.14 o 
  11   6  16     1758.12     1619.69    194.99 o 
  11   6  17     5011.15     4274.74    816.21 o 
 -11  -7  15      613.60      499.31    131.03 o 
 -11   7  14      533.48      594.95    201.22 o 
 -11   7  13       22.79     -174.81    174.81 o 
 -11   7  12      392.89      357.28    140.21 o 
 -11   7  11       68.29     -127.72    127.72 o 
 -11   7  10       59.40      -67.97    115.83 o 
 -11   7   9      828.80     1236.54    158.26 o 
 -11   7   8      659.46      648.50    137.12 o 
  11   7  -7      240.68      242.51     49.20 o 
  11   7  -6     1650.00     1463.77    129.01 o 
  11   7  -5      347.93      327.35     59.74 o 
 -11   7   4      132.02      102.98     47.45 o 
 -11   7   3     2830.92     2657.34    203.87 o 
 -11   7   2     1746.83     1558.73    119.89 o 
 -11  -7   2     1764.95     1692.69    119.52 o 
 -11   7   1       92.72      109.06     53.78 o 
  11   7  -1      138.19      -13.66     65.72 o 
  11   7   0     8698.36     8396.36    905.39 o 
 -11   7  -1     3629.55     4471.15    247.21 o 
 -11   7  -2     1605.30     1542.24    159.63 o 
  11  -7   3     7509.31     7952.55    341.02 o 
  11  -7   4     5929.23     6196.94    263.09 o 
  11   7   5      788.82      665.74     70.21 o 
  11  -7   6     2155.76     2315.72    243.69 o 
  11  -7   7     8106.85     9057.79    341.70 o 
  11  -7   8     2307.58     2705.80    250.62 o 
  11  -7   9     2816.31     3117.31    238.01 o 
  11   7   9     2826.70     3045.71    218.24 o 
  11  -7  10     4987.52     5321.26    307.77 o 
  11  -7  11       52.80      181.64    108.97 o 
  11  -7  12      848.31      804.77    143.43 o 
  11   7  13     1795.72     1739.10    181.85 o 
  11   7  14      219.71      237.00    182.70 o 
 -11  -7 -15      959.11      891.19    123.82 o 
  11   7  15     1222.49     1113.68    226.51 o 
  11   7  16      219.68      267.63    173.73 o 
 -11  -8  14     2742.15     2012.78    202.94 o 
 -11  -8  13     9052.13     9695.04   1329.48 o 
 -11   8  12     1170.66     1494.65    199.82 o 
 -11   8  11     3525.83     4027.11    270.76 o 
 -11   8  10     8073.02     8748.18    370.33 o 
 -11   8   9     1211.48     1315.06    165.52 o 
 -11   8   8     3251.70     3270.45    232.37 o 
 -11   8   7     3346.08     3726.50    378.78 o 
 -11   8   6      393.48      541.67    114.46 o 
 -11   8   6      664.77      563.95    156.40 o 
 -11   8   5     2854.77     2907.24    212.79 o 
 -11  -8   4     3084.14     3101.01    247.24 o 
 -11   8   3      501.40      478.34     76.08 o 
 -11   8   2      908.15      902.97    134.58 o 
 -11  -8   2     2585.26     2645.91    251.15 o 
  11   8  -1     3912.17     3691.43    670.43 o 
  11   8  -1     4651.37     1837.64   1559.89 o 
 -11   8   0      918.80     1585.13    151.05 o 
  11   8   0     9105.69     9636.77    863.97 o 
 -11   8  -1     4216.46     5356.12    288.31 o 
 -11   8  -2     3900.31     3599.65    237.04 o 
  11   8   3     8060.63     8380.50    338.40 o 
  11  -8   4      746.23      738.98    118.51 o 
  11  -8   5     1373.89     1425.85    180.18 o 
  11  -8   6     1763.65     1814.45    173.30 o 
  11  -8   7      347.35      434.53    168.66 o 
  11  -8   8      780.95      729.60    156.36 o 
  11  -8   9     1407.97     1268.64    388.00 o 
  11   8   9     1414.34     1316.39    176.72 o 
 -11   8 -10      113.09      154.80    105.77 o 
  11  -8  11      741.67      832.82    149.40 o 
  11   8  12      674.71      697.50    139.45 o 
  11  -8  12     1538.31     1349.34    212.18 o 
 -11  -8 -13       36.52      144.46    103.07 o 
  11  -8  13     3941.85     3923.68    800.72 o 
 -11  -8 -14     1247.70     1009.23    143.25 o 
  11  -8  14     1291.71     1349.71    203.04 o 
 -11  -8 -15      706.89      493.65    118.39 o 
  11   8  15     2118.46     1776.50    354.18 o 
 -11  -9  13       41.97       67.42    149.75 o 
 -11  -9  12      130.93       11.43    178.59 o 
 -11  -9  11      539.27      519.24    137.66 o 
 -11  -9  10      137.81       59.89    110.62 o 
 -11   9   9     1239.27     1308.67    173.81 o 
 -11   9   8     3121.27     3364.20    254.07 o 
 -11   9   7      178.47      168.81    138.24 o 
 -11   9   6     2217.20     2445.79    209.60 o 
 -11  -9   6     4640.41     4393.02    207.43 o 
 -11   9   5      370.04      305.06    110.34 o 
 -11  -9   5     1388.27     1245.61    130.59 o 
 -11  -9   4        9.03       22.21     77.36 o 
 -11   9   3     2604.85     2489.70    465.64 o 
 -11   9   2     2112.79     2362.43    348.81 o 
 -11   9   1       16.16      -12.92     79.11 o 
 -11   9   1      349.33      449.53    157.38 o 
  11   9   0     2053.68      997.88    579.07 o 
 -11   9  -1     2918.20     3382.68    253.15 o 
 -11   9  -2      245.36       54.46    111.29 o 
  11   9   3     4147.99     4082.38    432.80 o 
  11  -9   4     7101.09     7707.24    310.78 o 
  11   9   5     1560.65     1838.96    302.23 o 
  11  -9   6     4910.98     5888.18    549.25 o 
  11  -9   7     5256.77     5757.33    399.64 o 
  11  -9   8     6906.88     7634.14    351.28 o 
  11  -9   9     1048.06     1140.10    157.90 o 
 -11  -9 -10     3855.67     3729.79    574.57 o 
  11  -9  11      398.78      494.40    135.47 o 
  11  -9  12     2253.82     1936.05    280.08 o 
 -11   9 -12     2355.88     2391.37    265.44 o 
 -11  -9 -13     1789.92     1486.68    172.05 o 
  11  -9  13     1834.01     1923.71    251.45 o 
 -11  -9 -14        3.32      121.96    111.46 o 
  11   9  14      565.48      769.07    174.36 o 
 -11 -10  12      940.37      435.80    151.44 o 
 -11 -10  11      816.86      921.30    168.40 o 
 -11 -10  10     8427.41     7808.88    837.01 o 
 -11 -10   9      300.70      340.20    129.41 o 
 -11 -10   8     2205.03     2201.87    328.04 o 
 -11 -10   7     2873.13     2852.21    401.27 o 
 -11  10   6      403.73      477.18    128.49 o 
 -11 -10   6     1936.13     1962.75    188.11 o 
 -11  10   5      454.21      477.10    134.93 o 
 -11 -10   5      593.48      585.39    120.01 o 
 -11  10   4     5873.59     6092.36    308.79 o 
 -11 -10   4    11545.76    10056.93    303.83 o 
 -11  10   3       74.75       67.81     97.81 o 
 -11  10   2      765.43      791.28    142.67 o 
 -11  10   1      225.52      353.61    121.04 o 
 -11  10   0     7238.94     7460.82    364.01 o 
 -11  10  -1      777.83     1468.98    198.41 o 
 -11  10  -2     1005.26     1058.98    173.61 o 
  11  10   3     1807.34     2099.20    165.86 o 
  11  10   4     2482.76     2635.52    194.47 o 
  11 -10   5      110.20       77.20     98.89 o 
 -11 -10  -6     4482.30     5306.61    481.08 o 
  11 -10   7      148.78      129.19    134.30 o 
  11 -10   8     1558.34     1592.25    241.64 o 
  11 -10   9       43.10       59.53    112.70 o 
  11  10   9       69.26      -31.99    137.81 o 
 -11 -10 -10       94.63       35.11    111.38 o 
  11 -10  11      211.54      214.97    120.87 o 
 -11 -10 -12      358.16      312.95    116.84 o 
 -11 -11   9      102.65      103.35    144.92 o 
 -11 -11   8     1284.91     1037.77    186.75 o 
 -11  11   7      132.16      103.90    174.70 o 
 -11  11   6     1601.92     1920.59    199.80 o 
 -11 -11   6     3679.02     3398.86    272.86 o 
 -11  11   5      217.30      265.37    120.23 o 
 -11 -11   5      790.47      944.85    187.57 o 
 -11 -11   4      308.52      177.96    113.18 o 
 -11  11   3      678.43      638.21    148.41 o 
 -11  11   3      679.32      670.01    155.62 o 
 -11  11   2     3103.66     3288.96    243.94 o 
 -11  11   1      197.47      201.34    115.14 o 
 -11  11   0     4145.95     4541.93    306.65 o 
 -11  11  -1      216.98      292.56    150.65 o 
 -11  11  -2      774.23      835.45    163.51 o 
 -11  11  -3      219.51      189.32    220.02 o 
 -11  11  -4     5157.10     5240.01    734.95 o 
 -11  11  -5       98.28      147.35    115.02 o 
  11 -11   6     3474.22     3570.38    272.37 o 
  11 -11   7      700.75      618.89    176.99 o 
 -11  11  -8       40.73       51.45    114.99 o 
  11 -11   8     2110.65     1672.14    226.96 o 
 -11  11  -9      566.38      468.74    129.31 o 
 -11  12   5      374.11      377.39    140.08 o 
 -11  12   4     3031.01     3017.18    253.05 o 
 -11  12   3      508.45      586.19    161.30 o 
 -11  12   3     1533.17     1238.77    191.48 o 
 -11  12   2     1100.96      931.90    159.92 o 
 -11  12   1      357.57      341.17    150.93 o 
 -11  12   0     5177.21     5010.09    339.08 o 
 -11  12  -1      558.91      401.86    202.60 o 
 -11  12  -2     1865.05     1646.96    208.67 o 
 -11  12  -3       98.05        0.00    119.09 o 
 -11  12  -4     1643.03     1607.59    191.58 o 
 -11  12  -5       68.21       71.00    198.33 o 
 -12   0  18        0.38      -40.33     94.86 o 
 -12   0  16      210.98      231.18    107.53 o 
 -12   0  14      405.82      367.91    192.46 o 
 -12   0  12      256.00      332.27     95.47 o 
 -12   0  10    16357.12    15366.92    964.53 o 
 -12   0   8     9564.58    10040.60    334.51 o 
  12   0  -6     2488.28     2548.71    151.43 o 
 -12   0   4     7940.22     7488.35    241.01 o 
 -12   0   2     5525.31     5217.51    176.99 o 
  12   0   0     8655.52     8348.62    949.79 o 
  12   0   2    42798.03    41468.03    720.92 o 
 -12   0  -4    13399.96    12027.25   1024.01 o 
  12   0   6    21680.48    22972.47   1478.00 o 
 -12   0  -8     3664.77     3552.85    191.39 o 
  12   0  10     1210.72     1497.69    157.51 o 
  12   0  12      148.59      782.90    140.04 o 
  12   0  14     1193.90     1741.48    196.85 o 
 -12   0 -16     8284.17     8244.75    708.04 o 
  12   0  18     1615.44     1804.26    219.47 o 
 -12   1  19        4.61       -2.17    116.42 o 
 -12   1  18     5129.37     5140.73    361.00 o 
 -12   1  17       17.10      119.04    103.61 o 
 -12   1  16     1077.35      846.96    169.80 o 
 -12   1  15      660.66      554.37    153.60 o 
 -12  -1  14     7532.33     7619.41    878.38 o 
 -12  -1  13      368.21      307.55     98.74 o 
 -12  -1  12    16687.28    16489.96    800.86 o 
 -12   1  11      353.60      365.71     95.96 o 
 -12   1  10     2293.92     2225.21    159.70 o 
  12   1  -9     1951.77     1970.72    172.79 o 
  12   1  -8    10185.20    10688.86    304.16 o 
  12   1  -7      663.59      764.04     97.53 o 
 -12  -1   6     4066.51     4093.85    328.76 o 
  12  -1  -5      305.65      310.66     77.46 o 
  12   1  -4       76.91      147.00     66.19 o 
 -12   1   3      150.35      216.27     68.06 o 
 -12   1   2      640.42      723.71     75.76 o 
  12   1  -1       97.07       97.26     41.78 o 
 -12   1   1      333.06      298.98     72.43 o 
  12   1   0       10.10      -42.86     76.71 o 
  12  -1   1      337.04      516.76     88.48 o 
 -12   1  -2     8168.14     7766.25    491.97 o 
  12   1   3      248.75      324.60     71.17 o 
 -12   1  -4    10642.81    10084.87    449.06 o 
  12  -1   5      195.11      259.85     74.86 o 
  12   1   6     3087.99     3262.07     88.90 o 
  12  -1   6     4984.24     5054.31    521.08 o 
  12  -1   7       11.58       49.81     36.66 o 
 -12   1  -7       97.73      110.61     89.28 o 
 -12   1  -8      176.16      124.62     72.39 o 
 -12   1  -9      140.78      130.15     73.67 o 
  12   1  10     8326.41     7672.24    292.62 o 
 -12   1 -11      596.69      653.87    115.43 o 
 -12   1 -12     6098.41     6036.03    260.72 o 
  12  -1  12    10996.90    11431.54    412.69 o 
 -12   1 -13       31.74      -33.23     73.69 o 
  12   1  13       76.57      113.55    169.58 o 
 -12   1 -14     2026.22     2237.12    199.84 o 
 -12   1 -15        0.61      -15.82    124.21 o 
 -12   1 -16     7212.89     7117.09    307.26 o 
  12   1  17      257.30      302.72    125.21 o 
  12   1  18     2572.03     2798.69    251.80 o 
 -12   2  19       75.00      152.01    104.63 o 
 -12   2  18        1.29      -75.10    106.39 o 
 -12   2  17       32.61      165.37    109.46 o 
 -12   2  16      312.73      255.28    113.22 o 
 -12  -2  15      101.47       14.34    117.43 o 
 -12  -2  14     2271.50     2450.98    182.29 o 
 -12  -2  13      211.87      219.37    100.63 o 
 -12   2  12     1201.14     1222.74    136.02 o 
  12   2 -11     2292.58     2084.93    302.90 o 
  12   2 -10     8494.80     8509.67    421.62 o 
  12   2  -9      234.42      211.11     92.54 o 
  12   2  -8     2192.10     2266.54    155.62 o 
 -12   2   7     4755.15     4756.37    395.69 o 
  12   2  -6       43.12       63.86     64.33 o 
  12   2  -5     1103.61      973.60    109.23 o 
 -12   2   4    11520.41    11182.70    464.81 o 
 -12   2   3        1.38       97.97     63.03 o 
 -12   2   2    10159.57     9576.73    281.17 o 
 -12  -2   1        1.84      225.39     21.46 o 
  12   2  -1        8.59      425.46    124.59 o 
 -12   2   0     6858.19     7515.01    446.04 o 
  12   2   1      876.04     1032.39    256.10 o 
 -12   2  -2    29757.51    28875.80   1698.48 o 
  12   2   3     3101.21     3253.39    158.76 o 
 -12   2  -4    11887.75    12204.99   1111.64 o 
 -12   2  -5     4820.83     5544.59    442.50 o 
 -12   2  -6    21319.74    22296.95    714.41 o 
 -12   2  -7      194.60      231.74     56.87 o 
 -12   2  -7     1987.80     2226.93    178.27 o 
 -12   2  -8     9029.80     9556.64    822.56 o 
 -12   2  -8    15409.61    14807.62    403.33 o 
 -12   2  -9     1226.51     1263.06    127.86 o 
 -12   2 -10     1378.89     1507.67    147.77 o 
 -12   2 -11       13.01       62.68     89.20 o 
 -12   2 -12      992.95     1639.62    161.39 o 
 -12   2 -13        0.32       48.85     74.49 o 
  12   2  13      337.78      385.01    144.76 o 
  12   2  14     2231.77     2558.32    232.14 o 
 -12   2 -15      239.65      351.97    127.11 o 
 -12   2 -16     5143.66     5222.80    329.58 o 
  12   2  17      380.24      459.55    248.99 o 
  12   2  18     2941.11     3267.98    262.68 o 
  12  -2  19       45.23      -15.12    210.91 o 
 -12   3  19       38.56      -81.39    139.53 o 
 -12   3  18     3249.91     3607.63    288.13 o 
 -12   3  17      114.25      131.78     95.12 o 
 -12   3  16     2789.23     2541.56    192.71 o 
 -12   3  15     2260.28     2030.61    201.95 o 
 -12   3  14     5601.98     5803.34    269.07 o 
 -12   3  13      694.30      583.54    121.43 o 
  12   3 -12    13527.08    12716.42   1346.95 o 
  12   3 -11     1675.42     1561.77    226.01 o 
  12   3 -10     1136.17      975.71    166.61 o 
  12   3  -9     2640.47     2609.88    162.09 o 
  12   3  -8     4923.69     5138.17    553.48 o 
  12   3  -7      225.58      266.84     59.23 o 
 -12   3   7      226.82      233.62    104.84 o 
 -12   3   6     1061.12     1045.30    106.01 o 
  12   3  -5      104.44      118.61     61.84 o 
 -12   3   4        0.27       -0.31     58.64 o 
 -12   3   3        8.46      110.19     64.99 o 
 -12   3   2      390.23      456.30     95.48 o 
  12   3  -1      227.92      281.86     86.22 o 
  12   3   0     2906.54     2947.25    283.24 o 
 -12   3  -1      609.98      837.02     94.73 o 
 -12   3  -2     8356.53     8002.82    799.73 o 
 -12   3  -3     1931.61     1709.81    121.40 o 
  12  -3   4     2422.19     2552.18    144.02 o 
  12   3   5      186.44      165.23     78.05 o 
  12  -3   6     5731.58     6723.43    297.92 o 
  12  -3   7        9.92       51.91     62.56 o 
 -12   3  -7      317.65      418.22    112.91 o 
 -12   3  -8       36.43       46.66     68.41 o 
  12   3   8       45.50       24.19    105.93 o 
 -12   3  -9      364.92      342.38     90.00 o 
 -12   3 -10     4888.03     5008.56    380.50 o 
 -12   3 -11      452.43      571.98    119.05 o 
 -12   3 -12     5299.07     5586.72    264.33 o 
 -12   3 -13      477.56      524.34     91.79 o 
  12   3  13      479.59      493.73    153.30 o 
 -12   3 -14     1798.63     2149.96    191.21 o 
  12   3  15      960.32      945.60    161.58 o 
  12   3  16     3862.09     3986.98    279.39 o 
  12   3  17      264.70      232.70    120.40 o 
  12  -3  18     2102.09     2298.56    233.24 o 
  12  -3  19       49.34      141.80    175.42 o 
 -12   4  18       20.18     -128.50    210.44 o 
 -12   4  17        1.32       38.55    123.80 o 
 -12   4  16      169.55      116.84    118.73 o 
 -12   4  15      196.64        8.23    170.36 o 
 -12   4  14     2093.10     2162.80    184.61 o 
 -12   4  13     1980.15     1921.86    301.48 o 
 -12   4  12      274.57      232.94    126.54 o 
  12   4 -11      604.71      583.32    109.99 o 
  12   4 -10    12083.93    12222.79    328.99 o 
  12   4  -9      590.84      627.54    100.88 o 
  12   4  -8     8828.86     8945.27   1224.21 o 
 -12   4   7      706.99      654.77    106.95 o 
  12   4  -7      955.67      922.80     97.87 o 
 -12   4   6     1103.43      955.99    145.35 o 
 -12   4   5     2008.86     1934.27    140.63 o 
 -12   4   4    11662.33    11064.45    481.66 o 
 -12   4   3      315.97      344.21     83.18 o 
 -12  -4   2     9778.57     9381.37    246.92 o 
 -12   4   2    10483.42     9796.12    289.96 o 
  12   4  -1     2558.23     2968.11    232.71 o 
  12   4   0    10064.24    10592.84    966.04 o 
  12   4   1     1016.04     1333.91    154.95 o 
 -12   4  -2    21352.56    22221.55   1768.45 o 
 -12   4  -3     2342.65     2691.90    419.48 o 
 -12   4  -4     6922.38     7140.24    493.45 o 
 -12   4  -5     1444.48     1713.62    217.02 o 
  12  -4   6    18397.39    19942.00    689.16 o 
 -12   4  -7        1.14       42.20     63.40 o 
 -12   4  -7        9.34       83.37    107.39 o 
  12  -4   8     6313.47     6291.13    308.26 o 
  12   4   8     9352.31     9114.68    337.53 o 
 -12   4  -9       71.43      131.66     75.93 o 
 -12   4 -10      754.92      764.79    118.93 o 
 -12   4 -11      437.52      438.40    116.18 o 
  12   4  12      139.20      379.60    120.76 o 
  12  -4  12      918.63     1579.14    190.56 o 
  12   4  13     1828.61     1847.20    206.14 o 
  12   4  14     1747.85     1829.41    249.38 o 
  12   4  15      405.42      319.52    134.67 o 
  12   4  16     4700.67     4978.94    303.27 o 
  12   4  17       64.37       52.28    125.73 o 
  12  -4  18     2135.73     2330.92    228.16 o 
 -12   5  17      370.06      393.54    152.49 o 
 -12   5  16     1349.61     1130.34    180.30 o 
 -12   5  15     2894.41     3259.10    284.19 o 
 -12   5  14     5749.85     6411.59    341.65 o 
 -12   5  13      775.04      785.50    163.96 o 
 -12   5  12     8490.39     8887.79    362.70 o 
 -12   5  11     2021.43     2297.70    202.60 o 
 -12   5  10      520.77      554.33    126.73 o 
  12   5  -9     2593.55     2428.89    196.81 o 
  12   5  -8     4931.44     5089.11    336.77 o 
 -12   5   7      261.83      219.38     91.36 o 
  12   5  -7      426.36      325.08     69.73 o 
  12   5  -6     1693.95     1698.13    195.02 o 
 -12  -5   5      178.59      168.89     53.22 o 
  12   5  -4      571.07      477.58     61.76 o 
 -12   5   3        0.47        5.34     31.71 o 
 -12  -5   2      897.32      799.86     63.84 o 
 -12   5   2     9310.10     9486.66    334.44 o 
  12   5  -1      714.56      674.47    109.68 o 
  12   5   0      764.78      758.73    106.67 o 
 -12   5  -1     2000.33     2249.44    173.48 o 
  12   5   2     2886.00     2927.51    215.20 o 
 -12   5  -3      567.24      613.99    101.76 o 
 -12   5  -4     2769.58     2902.37    157.59 o 
  12  -5   5      114.78      153.26     67.39 o 
  12   5   6     3744.67     3996.87    508.71 o 
  12   5   7      482.23      439.34     66.52 o 
  12  -5   7      767.29      789.84    133.12 o 
  12  -5   8        5.94       16.66     71.57 o 
  12   5   8       87.24       39.64    116.58 o 
  12  -5   9      849.26      937.22    120.84 o 
  12  -5  10     5588.62     5750.66    530.77 o 
  12   5  11      132.07       88.77    103.95 o 
  12   5  12     3704.12     3766.45    247.27 o 
 -12   5 -12     5611.97     5927.54    324.41 o 
  12   5  13     1904.39     1732.93    213.07 o 
  12   5  14     1810.40     1862.71    431.17 o 
  12   5  15     1311.93     1450.21    365.39 o 
  12   5  16     4001.08     3843.43    275.69 o 
  12   5  17      109.50       69.53    122.21 o 
 -12   6  16      215.10      374.49    144.26 o 
 -12   6  15        5.18     -177.13    188.19 o 
 -12   6  14      245.99       99.41    186.62 o 
 -12   6  13     1265.93     1328.74    191.90 o 
 -12   6  12      474.10      204.65    133.91 o 
 -12   6  11     2486.68     2589.32    219.09 o 
 -12   6  10     5056.49     4739.46    267.35 o 
 -12   6   9      695.87      864.88    145.83 o 
 -12   6   8     5966.33     5922.54    289.98 o 
 -12  -6   7     4986.93     4567.11    115.41 o 
  12   6  -7    10399.53     9356.60    789.12 o 
  12   6  -6      477.83      395.19     44.53 o 
 -12   6   5      660.95      603.31     88.71 o 
  12   6  -4     4999.37     4856.98    562.16 o 
 -12   6   3      103.82       96.57     66.12 o 
 -12   6   2     4172.79     4003.75    362.87 o 
  12   6  -2     4508.58     4959.88    253.89 o 
 -12   6   1     7245.71     7172.07    782.88 o 
  12   6   0     6872.20     6966.24    424.98 o 
 -12   6  -1     3584.87     3424.92    224.93 o 
 -12   6  -2     8570.03     8575.95    297.08 o 
  12   6   3     7797.76     8427.95    297.36 o 
  12  -6   4     2958.55     3094.01    192.10 o 
  12  -6   5     4044.11     4487.06    371.09 o 
  12  -6   6     8279.23     9046.17   1265.77 o 
  12   6   7      222.33      208.30     56.16 o 
  12  -6   7     3003.28     3349.85    225.19 o 
  12  -6   8     4929.64     5267.19    313.65 o 
  12   6   8     7893.17     8478.25    335.24 o 
  12  -6   9      512.19      637.25    146.42 o 
  12  -6  10      327.53      357.47    128.95 o 
  12  -6  11     1995.98     1943.84    190.59 o 
  12   6  12      244.64      515.94    176.98 o 
  12  -6  12      882.13      996.20    218.95 o 
  12   6  13     1654.35     1611.99    284.36 o 
  12   6  14      462.15      443.20    145.04 o 
  12   6  15      971.14      993.84    169.82 o 
  12   6  16     3824.56     3842.31    305.67 o 
  12  -6  17      676.64      803.01    159.38 o 
 -12   7  14     2940.51     3245.01    277.30 o 
 -12   7  13      324.92      372.78    157.13 o 
 -12   7  12     4198.72     4914.19    292.43 o 
 -12   7  11     1489.95     1483.53    179.85 o 
 -12   7  10      991.53      917.19    147.98 o 
 -12   7   9     5161.25     5428.16    297.61 o 
 -12   7   8     1671.83     2028.76    202.05 o 
 -12   7   7       11.05      -52.80     92.24 o 
 -12   7   7      128.99       43.26    127.79 o 
  12   7  -6      808.39      874.67     96.17 o 
  12   7  -5       96.40       69.29     60.12 o 
 -12  -7   4       86.79       59.13     52.09 o 
 -12   7   3      531.50      379.76    213.39 o 
 -12   7   2      117.80      114.08     70.76 o 
 -12   7   2     3088.76     2730.63    201.89 o 
 -12   7   1     3685.21     3666.58    467.93 o 
  12   7   0      104.01      143.81     84.94 o 
 -12   7  -1     4740.26     5481.88    274.97 o 
 -12   7  -2     3608.30     3685.64    201.52 o 
  12   7   3     1179.07     1338.05    138.33 o 
  12  -7   4     2099.55     2308.38    175.46 o 
  12  -7   5      244.51      281.36    105.90 o 
  12  -7   6     1944.41     1913.98    225.84 o 
  12  -7   7     2031.77     2206.31    367.35 o 
  12  -7   8      213.17      221.66    152.02 o 
  12   7   8      249.97       51.72    125.70 o 
  12  -7   9     2112.23     2054.40    187.64 o 
  12  -7  10     1276.88     1268.19    253.02 o 
  12  -7  11       61.33       86.98    107.95 o 
  12   7  12     1963.45     1944.07    196.91 o 
  12  -7  12     2485.48     2737.06    278.42 o 
  12  -7  13     1747.82     1903.25    215.91 o 
  12   7  14      669.18      458.54    167.96 o 
  12   7  15     2054.03     2134.18    316.63 o 
  12  -7  16     1505.16     1156.40    172.09 o 
 -12  -8  14      786.32      604.81    153.24 o 
 -12   8  13      617.78      568.65    163.31 o 
 -12   8  12      397.62      467.44    146.65 o 
 -12   8  11     1944.87     2097.97    204.07 o 
 -12   8  10     5952.17     7212.63    343.19 o 
 -12   8   9      452.71      430.15    128.56 o 
 -12   8   8     3985.98     4593.70    330.02 o 
 -12   8   7    10709.39    12026.69    424.35 o 
 -12   8   6      363.86      392.60    119.39 o 
 -12  -8   5     1421.22     1374.68    138.83 o 
 -12  -8   4     4121.45     4137.15    209.15 o 
 -12   8   3      282.96      298.93    172.06 o 
 -12  -8   3      654.16      679.26     81.94 o 
 -12   8   2     1494.31     1803.01    167.42 o 
  12   8  -2     2369.86      622.79    772.83 o 
 -12   8   1     6132.03     6518.84    290.64 o 
  12   8  -1     7374.32     7858.12    267.35 o 
 -12   8   0     4939.23     5487.64    300.89 o 
 -12   8  -1     3372.15     3553.68    246.75 o 
 -12   8  -2     7651.38     8066.45    293.55 o 
  12   8   3     3987.17     3904.91    216.68 o 
  12  -8   4     2986.48     3104.34    395.05 o 
  12  -8   5     7647.58     9132.98    505.19 o 
  12  -8   6     4103.80     5030.21    271.51 o 
  12  -8   7     1368.92     1319.68    268.74 o 
  12  -8   8      577.86      675.65    141.77 o 
  12   8   8     1173.24     1169.96    167.34 o 
  12  -8   9     1205.87     1368.16    205.58 o 
  12  -8  10       75.16       72.66    124.89 o 
  12  -8  11      918.42     1008.49    159.86 o 
  12   8  12      334.70      386.11    126.18 o 
  12  -8  12     1277.02     1703.76    237.76 o 
 -12  -8 -13       59.24      197.33     96.78 o 
  12  -8  13     1579.03     1639.93    301.41 o 
 -12  -8 -14     1039.20      988.40    142.02 o 
  12   8  14     1562.85     1674.92    217.17 o 
 -12  -9  12     3233.75     3044.97    232.22 o 
 -12  -9  11     3823.76     3853.25    459.33 o 
 -12   9  10      145.30       46.66    191.75 o 
 -12   9   9     4302.21     4940.32    304.94 o 
 -12   9   8      139.41       66.23    153.04 o 
 -12   9   7      127.07       41.21    113.21 o 
 -12   9   7      140.95       33.37    167.88 o 
 -12   9   6      519.15      649.45    135.63 o 
 -12  -9   6     1193.57      924.36    135.10 o 
 -12   9   5      100.42      198.54    108.53 o 
 -12  -9   5      134.48      275.79    101.85 o 
 -12   9   4       20.55       15.02    103.68 o 
 -12   9   3      873.66      799.64    141.08 o 
 -12   9   2      178.37      176.71     95.14 o 
 -12   9   2     1058.36     1280.20    199.21 o 
 -12   9   1      494.44      583.90    115.52 o 
 -12   9   1     1752.71     1939.48    222.63 o 
 -12   9   0       26.13      129.98    142.09 o 
 -12   9  -1     2918.03     3237.09    242.26 o 
 -12   9  -2      965.15      829.96    149.44 o 
  12   9   3      490.73      460.35    113.02 o 
 -12   9  -4     2187.07     2281.89    180.61 o 
  12  -9   5      895.73      973.97    154.76 o 
  12  -9   6     1088.82     1212.61    172.48 o 
  12  -9   7     3331.61     3775.06    265.45 o 
  12  -9   8        5.37      -37.68    119.76 o 
  12   9   8      147.95      239.32    122.07 o 
  12  -9   9     2732.53     2971.52    235.22 o 
  12  -9  10     1841.62     1750.18    208.81 o 
  12  -9  11       15.15       95.33    114.85 o 
  12   9  12     1516.03     1451.76    178.68 o 
  12  -9  12     2104.24     2193.90    248.11 o 
 -12  -9 -13     2854.96     2272.69    203.64 o 
  12  -9  13     2855.65     2761.48    260.31 o 
 -12 -10  11     1142.15      994.32    164.16 o 
 -12 -10  10     1084.68     1059.70    298.05 o 
 -12 -10   9     1086.78     1034.53    185.26 o 
 -12 -10   8      649.55      809.59    177.11 o 
 -12  10   7     3514.69     4205.61    272.53 o 
 -12  10   7     9304.31    10003.42    432.18 o 
 -12  10   6        0.67       48.11    108.33 o 
 -12  10   5     4159.91     5027.54    296.05 o 
 -12  10   4     2737.28     2678.58    242.21 o 
 -12  10   3      525.88      489.34    134.46 o 
 -12  10   2      782.11      809.85    139.35 o 
 -12  10   2      908.05      695.27    189.50 o 
 -12  10   1     5125.88     5771.22    291.54 o 
 -12  10   1     6088.32     6509.75    354.25 o 
 -12  10   0     1249.15     1245.15    204.11 o 
 -12  10  -1     2489.91     2991.52    252.37 o 
 -12  10  -2     2045.48     2414.25    233.22 o 
 -12  10  -3     4250.75     4531.87    291.75 o 
  12  10   4      887.39      872.84    227.20 o 
 -12  10  -5     6999.24     8115.16    333.34 o 
  12 -10   6     2530.21     2842.89    237.19 o 
  12 -10   7     2371.89     2314.86    229.94 o 
  12 -10   8      754.47      572.49    138.47 o 
  12 -10   9      394.78      427.49    134.14 o 
  12 -10  10      283.53      142.23    112.85 o 
 -12 -10 -11      672.01      531.96    134.88 o 
 -12 -11   8      414.40      390.98    156.73 o 
 -12  11   7      173.07      105.03    118.97 o 
 -12 -11   7      243.06      208.13    170.04 o 
 -12  11   6      622.27      691.17    156.02 o 
 -12 -11   5      571.88      541.40    141.48 o 
 -12 -11   4       38.91      -28.19    111.97 o 
 -12  11   3      417.55      316.95    126.02 o 
 -12  11   2      296.17      459.75    138.25 o 
 -12  11   1     3764.06     3577.24    281.45 o 
 -12  11   0      376.69      381.81    167.57 o 
 -12  11  -1     3280.07     3611.74    271.07 o 
 -12  11  -2       96.23       -3.46    132.76 o 
 -12  11  -3      640.85      551.47    140.30 o 
 -12  11  -4      330.02      301.85    142.81 o 
 -12  11  -5      489.91      340.70    150.30 o 
  12 -11   6      319.74      322.19    175.27 o 
 -12 -11  -7     1771.78     1557.27    218.02 o 
 -12 -11  -8      212.76       76.82    123.25 o 
 -12  12   2      146.51      173.19    111.13 o 
 -13   0  17     1545.64     1736.52    175.75 o 
 -13   0  15      535.29      373.69    123.15 o 
 -13   0  13     5767.49     5701.91    416.45 o 
 -13   0  11     2121.90     1982.97    315.62 o 
 -13   0   9      379.71      385.19    120.50 o 
 -13   0   7     2280.96     2073.53    157.06 o 
 -13   0   5      892.57      903.63    100.94 o 
 -13   0   3       36.14       45.75     53.06 o 
 -13   0   1     5342.63     4949.91    278.68 o 
 -13   0  -1     6278.53     5473.46    208.36 o 
 -13   0  -3     1429.37     1263.61    113.51 o 
 -13   0  -5    13820.50    14558.11   2500.52 o 
  13   0   7     3068.37     3473.40    123.21 o 
 -13   0  -7     3253.10     2859.05    184.38 o 
  13   0   9      694.17      677.01    120.84 o 
  13   0  11    10873.81    11446.25    417.42 o 
  13   0  13     2963.00     2962.52    239.45 o 
 -13   0 -15     2360.31     2387.25    186.53 o 
  13   0  17     1470.34     1412.22    190.77 o 
 -13   1  18       15.88      274.63    167.48 o 
 -13   1  17      430.69      432.82    125.76 o 
 -13   1  16      140.18       66.55    140.49 o 
 -13   1  15     7525.28     7670.44    893.34 o 
 -13   1  14       13.13       80.30    123.40 o 
 -13  -1  13     2907.40     2889.99    186.46 o 
 -13  -1  12       35.77       56.18     77.47 o 
 -13   1  11    10099.92     9841.16    386.65 o 
 -13   1  10       12.91       82.48    124.64 o 
 -13   1   9    43437.65    45304.25   1915.75 o 
 -13   1   8       11.93      241.12     89.21 o 
  13   1  -7     5385.98     5088.84    354.11 o 
 -13  -1   6       30.85       78.20     66.89 o 
 -13   1   5     5938.52     5673.03    285.94 o 
  13   1  -4      391.09      387.44     86.90 o 
 -13   1   3    14459.16    13740.36    320.55 o 
 -13   1   2      851.68     1443.07    220.59 o 
  13   1  -1    10271.73    10323.88    728.79 o 
  13   1   0      126.64      396.56    102.90 o 
  13   1   1    15882.95    15011.51    341.41 o 
 -13   1  -2      166.32      300.38     75.80 o 
 -13   1  -3     9145.42     8050.15    441.76 o 
  13   1   4      884.37     1061.15    121.89 o 
 -13   1  -5    11030.85    10995.58    305.70 o 
  13  -1   6      130.41       97.30     52.83 o 
 -13   1  -6      701.64      858.45    117.34 o 
  13   1   7      876.18      954.45     75.62 o 
 -13   1  -7    10213.88     9944.70    323.38 o 
  13  -1   8       77.19       93.27     51.18 o 
 -13   1  -9      405.54      511.07    107.32 o 
 -13   1 -10      731.70      864.52    130.41 o 
 -13   1 -11       81.51      459.13    127.54 o 
  13   1  11    12280.21    12982.76    439.45 o 
 -13   1 -12      122.85       73.08     80.82 o 
  13   1  12      230.61      265.82    138.89 o 
 -13   1 -13      528.26      874.86    153.19 o 
 -13   1 -14      137.12      171.20    109.92 o 
  13   1  15     6143.96     6597.06    302.31 o 
 -13   1 -16       16.74      105.14    101.66 o 
  13   1  17     2688.82     3108.60    353.12 o 
  13  -1  18       59.86      122.11    141.02 o 
 -13   2  18       24.22      150.72    200.72 o 
 -13   2  17     2421.46     2449.23    204.01 o 
 -13   2  16      216.00       83.57    143.15 o 
 -13   2  15      294.98      237.36    125.94 o 
 -13   2  14      219.37      160.80    106.91 o 
 -13   2  13     2696.41     2697.42    416.52 o 
 -13   2  12       12.39        9.63     77.48 o 
 -13   2  11     4048.83     3836.90    212.05 o 
 -13   2  10      227.77      295.01    119.64 o 
  13   2  -9      529.23      534.50    121.95 o 
  13   2  -8        2.57       23.92     70.38 o 
 -13   2   8      107.97       75.09     97.72 o 
  13   2  -7     1467.81     1386.86    154.27 o 
  13   2  -6      373.47      366.42    110.97 o 
  13   2  -5        6.17       -3.35     62.17 o 
 -13   2   4        8.73       90.57     64.65 o 
 -13   2   3       16.78       96.56     62.05 o 
 -13  -2   2       23.54       13.51     31.76 o 
 -13   2   2       23.59       25.59     83.67 o 
  13   2  -1     3385.36     3487.81    232.90 o 
  13   2   0        5.77       45.02     88.94 o 
 -13   2  -1     2782.81     2669.43    286.80 o 
 -13   2  -2      469.77      483.75     82.97 o 
 -13   2  -3     1408.62     1358.62    116.65 o 
 -13   2  -4     1124.94     1227.19    121.46 o 
  13  -2   5     9750.12    10349.27   1003.61 o 
 -13   2  -6      428.88      618.63    107.12 o 
  13  -2   6     1157.01     1270.23    130.55 o 
 -13   2  -7     5898.02     5833.91    356.77 o 
 -13   2  -7     5962.30     6124.75    272.61 o 
 -13   2  -8      846.77      831.00     79.74 o 
  13  -2   9     1605.61     1655.89    145.17 o 
 -13   2 -10      103.21       82.93     90.55 o 
 -13   2 -11    13412.80    12681.18    755.24 o 
  13  -2  11    13633.59    14023.91    456.17 o 
 -13   2 -12      163.71      101.18     77.31 o 
  13   2  12      371.44      523.84    148.83 o 
 -13   2 -13     1585.01     1834.10    188.48 o 
 -13   2 -14      441.32      372.43    121.84 o 
 -13   2 -15     1133.34     1322.36    163.24 o 
  13   2  16       92.74       94.13    180.22 o 
  13   2  17     3416.25     3941.95    290.57 o 
  13  -2  18        4.96       47.48    145.44 o 
 -13   3  18       18.81       47.97    131.49 o 
 -13   3  17        5.64      -93.03    122.40 o 
 -13   3  16      114.04       44.46    164.16 o 
 -13   3  15     5259.95     5183.00    527.05 o 
 -13   3  14      605.53      413.73    134.01 o 
 -13   3  13     4848.95     4966.38    260.91 o 
 -13   3  12      758.76      758.05    145.60 o 
 -13   3  11     7405.41     7273.94    276.89 o 
  13   3 -10        9.07       40.34    104.48 o 
  13   3  -9    22173.80    22270.03   2399.84 o 
  13   3  -8      786.83      740.13     95.08 o 
 -13   3   8     1291.09     1379.47    163.92 o 
  13   3  -7     1293.78     1293.74    412.79 o 
  13   3  -6      322.53      282.75     80.83 o 
 -13   3   5     3567.46     3450.07    254.56 o 
 -13   3   4       33.39       15.70     61.27 o 
 -13   3   3     8545.16     8295.19    382.04 o 
 -13  -3   2      422.56      451.48     29.18 o 
 -13   3   2     1430.79     1616.22    136.78 o 
  13   3  -1     6365.54     6542.90    401.63 o 
  13   3   0     1185.02     1858.00    343.21 o 
  13   3   1    20363.77    19804.77   1777.60 o 
 -13   3  -2      716.30      887.88    241.14 o 
 -13   3  -3     5617.19     5141.91    358.69 o 
 -13   3  -4     2430.68     2495.31    244.71 o 
 -13   3  -5    10264.60    10404.96    523.47 o 
 -13   3  -6      110.24      310.10     92.30 o 
  13  -3   6      468.04      595.17    113.55 o 
  13  -3   7     1218.36     1163.18    115.36 o 
 -13   3  -7     8919.60     8721.32    327.37 o 
 -13   3  -8        2.48        9.71     73.72 o 
 -13   3  -9     1205.42     1248.47    150.45 o 
  13  -3  10      981.44     1143.84    136.81 o 
 -13   3 -11      130.80      555.23    188.67 o 
 -13   3 -11     8123.53     8121.99    349.07 o 
 -13   3 -12       33.00      142.99     85.35 o 
  13   3  12      691.67      627.06    140.43 o 
 -13   3 -13     1468.36     1666.43    183.12 o 
 -13   3 -14     1081.86     1148.91    252.82 o 
 -13   3 -15     2331.57     2590.14    290.51 o 
  13   3  16      240.15      335.76    132.12 o 
  13   3  17     4127.64     4248.08    417.50 o 
  13  -3  18      347.12      201.30    174.20 o 
 -13   4  17     1882.40     2110.28    220.74 o 
 -13   4  16      602.64      405.83    177.62 o 
 -13   4  15      199.20      114.23    154.51 o 
 -13   4  14      712.59      694.94    158.47 o 
 -13   4  13     3775.54     3951.09    213.77 o 
 -13   4  12      311.20      391.67     97.39 o 
 -13   4  11      784.49      897.41    146.97 o 
  13   4 -10      391.70      434.66    103.58 o 
  13   4  -9      104.95       62.36     96.66 o 
 -13   4   8      166.33      105.43     94.16 o 
  13   4  -8      193.59      122.18     75.18 o 
 -13   4   7        1.58       14.87     68.87 o 
  13   4  -6       15.22       11.06     56.62 o 
  13   4  -5      675.05      618.38     85.80 o 
 -13   4   4        1.38       24.51     57.39 o 
 -13   4   3      362.49      357.47     91.63 o 
 -13   4   2     1609.09     1549.07    227.57 o 
  13   4  -1     4484.05     4659.15    374.91 o 
  13   4   0     2452.45     2457.17    191.74 o 
  13   4   1     2264.03     2185.11    140.69 o 
  13   4   2     1235.03     1230.25    128.64 o 
 -13   4  -3      302.77      324.94     90.47 o 
 -13   4  -4      535.66      651.18    118.66 o 
  13  -4   5     8555.39     8948.10    971.05 o 
  13  -4   6      322.86      391.96    109.15 o 
 -13   4  -7     4170.85     4400.40    351.99 o 
 -13   4  -7     4350.95     4044.23    247.43 o 
  13  -4   8      615.45      624.84    103.14 o 
 -13   4  -9     1777.23     1849.22    307.08 o 
 -13   4 -10      609.77      669.01    122.45 o 
  13  -4  11     7210.81     7549.92    441.92 o 
 -13   4 -11     7334.37     8361.59    368.50 o 
 -13   4 -12      600.72      363.70     97.49 o 
  13   4  12      633.23      727.50    165.76 o 
  13   4  13     1874.57     1687.56    281.04 o 
  13   4  14      671.14      752.00    155.01 o 
  13   4  15     1278.02     1413.66    186.68 o 
  13   4  16      145.26      106.72    121.31 o 
  13  -4  17     4267.87     3877.46    283.61 o 
 -13   5  15     6655.97     6948.41    371.20 o 
 -13   5  14      423.21      194.18    187.38 o 
 -13   5  13     1508.85     1594.06    190.04 o 
 -13   5  12     3972.31     4034.20    255.66 o 
 -13   5  11     4893.28     5546.83    290.22 o 
 -13   5  10      432.28      487.36    133.98 o 
 -13   5   9    12825.63    14524.81    441.49 o 
 -13   5   8     1486.16     2027.10    182.36 o 
  13   5  -8     5221.88     4726.22    181.60 o 
  13   5  -7     2146.86     1758.58    250.81 o 
 -13   5   6     2391.13     2248.25    284.62 o 
  13   5  -5     2817.70     2725.11    211.66 o 
  13   5  -4        4.75        3.44     46.43 o 
 -13   5   3    10629.59     9964.88    561.09 o 
 -13  -5   2     1039.62     1224.21     50.24 o 
 -13   5   2     3792.12     3867.08    736.26 o 
  13   5  -1    10553.83     9483.68   1811.35 o 
  13   5   0     3627.22     3842.31    774.76 o 
 -13   5  -1    14988.36    14713.58   1521.30 o 
 -13   5  -2     2396.79     2445.82    174.74 o 
 -13   5  -3     1795.50     1822.01    219.11 o 
 -13   5  -4     8185.09     9047.44    417.58 o 
  13  -5   5     5525.59     5831.99    438.63 o 
  13  -5   6      419.93      739.23    582.43 o 
  13  -5   7      470.03      452.46    157.46 o 
 -13   5  -7     8610.55     9027.49    467.75 o 
  13  -5   8        0.89        1.29     78.26 o 
  13  -5   9       25.77       72.21     88.67 o 
  13  -5  10      271.57      386.29    113.65 o 
  13  -5  11      104.41      234.46    111.49 o 
 -13   5 -11     4629.62     5604.81    318.74 o 
  13  -5  12     2116.26     2352.12    224.09 o 
  13   5  13      193.96      323.84    149.56 o 
  13   5  14     1552.01     1472.83    192.67 o 
  13   5  15     4954.16     5093.52    535.62 o 
  13   5  16      510.81      486.39    147.54 o 
  13  -5  17     3185.65     3142.78    264.47 o 
 -13   6  14     1153.93     1232.43    205.18 o 
 -13   6  13     2071.72     2312.28    221.22 o 
 -13   6  12      395.30      318.19    125.38 o 
 -13   6  11     1465.57     1283.11    171.82 o 
 -13   6  10      472.85      615.28    152.13 o 
 -13   6   9       30.78     -100.42    159.25 o 
 -13   6   8       90.15       -0.56    127.45 o 
 -13   6   7      495.39      441.61    112.23 o 
 -13   6   6      140.47       82.33     98.18 o 
  13   6  -5       20.12       49.23     68.37 o 
  13   6  -4     1092.20     1002.54    247.70 o 
 -13   6   3       18.87       47.66     52.49 o 
 -13   6   2      833.23      807.59    231.95 o 
  13   6  -1     3570.38     3320.90    417.82 o 
  13   6   0      245.46      253.34     83.32 o 
 -13   6  -1     1463.85     1331.25    189.32 o 
  13   6   2     4100.55     4138.98    218.20 o 
 -13   6  -3      159.61      209.51     91.26 o 
 -13   6  -4     1772.93     1755.88    160.91 o 
  13  -6   5     2867.26     3408.06    323.16 o 
  13  -6   6     2266.40     2385.70    199.95 o 
  13  -6   7     2834.48     2893.44    207.19 o 
  13   6   7     2854.14     2992.85    215.80 o 
  13  -6   8     4221.08     4599.61    255.04 o 
  13  -6   9     1314.20     1522.57    169.30 o 
  13  -6  10     1227.64     1376.04    169.03 o 
  13   6  11     4992.91     4747.58    278.64 o 
  13  -6  11     5002.22     5153.32    292.84 o 
  13  -6  12      844.88      930.27    180.95 o 
  13  -6  13     1275.50     1243.80    179.90 o 
  13   6  14     2710.69     2722.04    353.46 o 
  13   6  15     1132.31     1301.62    188.55 o 
  13  -6  16      285.39      192.68    124.51 o 
 -13   7  13      241.60      256.17    133.43 o 
 -13   7  12     3405.80     3872.46    271.34 o 
 -13   7  11     2558.91     2679.00    225.15 o 
 -13   7  10     2028.92     2415.53    218.93 o 
 -13   7   9     7657.19     8051.09    357.52 o 
 -13   7   8     4051.97     3963.33    268.41 o 
 -13   7   7     1043.83     1125.66    156.40 o 
  13   7  -6     3933.77     4267.56    198.34 o 
  13   7  -5     1072.82      798.42    265.13 o 
 -13  -7   4       18.30        6.04     57.23 o 
 -13   7   3     3911.41     4447.50    249.65 o 
 -13   7   3     3986.11     4035.70    235.87 o 
 -13   7   2     4213.57     5008.27    392.37 o 
 -13   7   1     2034.08     2061.87    192.45 o 
  13   7   0     4983.90     4617.65   1339.41 o 
  13   7   1    11320.84    10523.45   1327.08 o 
  13   7   2     2660.63     2647.70    183.17 o 
  13   7   3     2190.44     2217.72    173.92 o 
 -13   7  -4     6498.92     6984.33    293.41 o 
  13  -7   5     1811.62     2084.41    185.46 o 
  13  -7   6     4989.62     5933.60    298.88 o 
  13  -7   7      625.31      603.32    141.75 o 
  13   7   7     5579.20     6695.67    305.32 o 
  13  -7   8      178.00      224.53    106.92 o 
  13  -7   9        4.03       48.63    108.14 o 
 -13   7 -10      362.74      490.05    366.03 o 
  13   7  11        1.63       23.29    111.99 o 
 -13   7 -11     2933.40     3263.51    428.84 o 
  13  -7  12     2249.71     2526.33    425.21 o 
  13  -7  13      690.08      778.93    166.62 o 
  13  -7  14     1661.19     1691.88    209.69 o 
  13  -7  15     1379.80     1188.25    192.02 o 
 -13   8  12      119.11       92.17    129.78 o 
 -13   8  11      430.73      600.12    152.72 o 
 -13   8  10      293.00      335.50    145.02 o 
 -13   8   9      123.36       28.52    154.64 o 
 -13   8   8      333.11      218.11    337.86 o 
 -13   8   7       34.02       49.55    106.10 o 
 -13   8   6        9.66       -4.15    110.89 o 
 -13   8   5      334.82      301.77    111.11 o 
 -13   8   4      519.34      532.74    123.65 o 
 -13   8   3        1.25      -48.43     89.12 o 
 -13   8   3      236.59      128.58    150.83 o 
 -13   8   2      303.60      268.69    100.08 o 
 -13   8   1     1084.99     1284.20    179.40 o 
 -13   8   0     1173.54     1359.61    165.52 o 
 -13   8  -1       74.09       80.64     74.30 o 
 -13   8  -2     1776.59     1688.11    180.61 o 
  13   8   3     1149.01     1227.94    140.38 o 
  13   8   4     1790.42     1806.50    313.04 o 
  13  -8   5     2339.67     2666.73    230.59 o 
  13  -8   6      448.13      485.07    157.02 o 
  13  -8   7     2005.48     2227.97    205.79 o 
  13   8   7     2088.61     2028.26    195.19 o 
  13  -8   8     5309.49     5322.53    290.65 o 
  13  -8   9      538.00      489.75    133.48 o 
  13  -8  10     1041.27      887.51    178.32 o 
  13   8  11     4975.00     4981.26    290.69 o 
  13  -8  11     5010.96     5423.75    616.36 o 
  13  -8  12      535.56      395.79    155.86 o 
  13  -8  13      900.12      936.80    188.37 o 
 -13   9  10      571.52      332.74    160.68 o 
 -13   9   9     4407.07     4863.42    410.71 o 
 -13   9   8     7159.97     8028.00    387.67 o 
 -13   9   7      885.06      860.02    160.27 o 
 -13   9   6     5719.83     6117.07    325.54 o 
 -13   9   5      415.98      494.34    138.28 o 
 -13   9   4     1693.12     1776.54    228.53 o 
 -13   9   3     1394.56     1678.21    176.08 o 
 -13   9   3     1490.31     1299.64    219.47 o 
 -13   9   2      684.67      989.91    146.12 o 
 -13   9   2     3462.76     3696.02    287.20 o 
 -13   9   1     1383.65     1572.36    210.86 o 
 -13   9   0     6915.65     7774.40    368.54 o 
 -13   9  -1     2798.99     4611.23    293.96 o 
 -13   9  -2     5600.87     5799.46    462.40 o 
 -13   9  -3     4186.22     4342.19    524.06 o 
 -13   9  -4     5792.18     6526.05    983.62 o 
 -13   9  -5     3231.49     3560.03    234.16 o 
  13  -9   6     1976.96     1977.15    383.16 o 
  13  -9   7      111.38      111.28    125.73 o 
  13   9   7     2799.54     2651.25    213.89 o 
  13  -9   8      184.72      231.09    122.92 o 
  13  -9   9        2.23       16.09    112.92 o 
  13  -9  10       16.32      111.53    113.15 o 
  13   9  11        2.22      154.05    105.13 o 
  13  -9  11     1757.14     1543.81    236.84 o 
 -13 -10   9       25.59     -155.51    177.64 o 
 -13  10   8        2.45     -114.74    126.54 o 
 -13  10   7       79.81       64.04    120.45 o 
 -13  10   6       38.17       65.21    115.01 o 
 -13  10   5      253.72      301.92    133.63 o 
 -13  10   5      979.67      934.00    189.79 o 
 -13  10   4      158.82      263.30    119.81 o 
 -13  10   3       30.99       10.46    105.54 o 
 -13  10   3      455.37      374.78    188.53 o 
 -13  10   2      377.83      413.19    121.62 o 
 -13  10   2      535.63      459.25    176.28 o 
 -13  10   1     1128.37      995.13    185.22 o 
 -13  10   0      776.78      648.19    165.61 o 
 -13  10  -1      624.17      549.61    152.43 o 
 -13  10  -2     3924.56     4289.44    289.64 o 
 -13  10  -3      151.98      154.12    132.34 o 
 -13  10  -4     1769.31     2039.47    228.18 o 
 -13  10  -5     1567.64     1360.83    214.24 o 
  13 -10   6     1225.94     1190.38    183.82 o 
  13 -10   7      493.98      504.25    149.64 o 
  13  10   7      508.03      443.42    139.60 o 
  13 -10   8     4004.85     3788.86    477.71 o 
  13 -10   9        4.70      -55.76    121.09 o 
 -13  11   6     5922.05     6329.19    341.91 o 
 -13  11   5      167.28      320.70    139.24 o 
 -13  11   4     1113.15     1287.30    176.17 o 
 -13  11   3     2258.95     2400.00    230.54 o 
 -13  11   2     8803.95     9621.21    453.24 o 
 -13  11   1      978.86      924.59    194.13 o 
 -13  11   0     3373.65     3625.72    294.97 o 
 -13  11  -1      572.52      798.96    184.74 o 
 -13  11  -2     3186.65     3206.47    277.56 o 
 -13  11  -3      740.24      670.98    172.16 o 
 -13  11  -4     6322.01     7287.76    385.65 o 
 -14   0  18     1071.97      979.66    156.64 o 
 -14   0  16     3882.20     4231.38    262.53 o 
 -14   0  14    11133.16    10445.43    720.99 o 
 -14   0  12      861.48      770.47    117.76 o 
 -14   0  10    25712.69    27371.05   1579.81 o 
 -14   0   8     7789.00     7948.28    402.06 o 
 -14   0   6     1173.04     1147.03    123.81 o 
 -14   0   4     2146.31     2420.65    154.31 o 
 -14   0   2     3194.33     3272.57    151.07 o 
 -14   0   0    23091.47    22249.79    425.45 o 
 -14   0  -2     7345.17     6692.72    241.07 o 
  14   0   4      474.72      522.85    101.15 o 
 -14   0  -6     5229.45     4755.96    225.26 o 
  14   0   8      264.19      308.26     69.09 o 
  14   0  10      604.87     1109.37    114.96 o 
  14   0  12     8665.72     7387.63    407.40 o 
 -14   0 -14     3598.17     4014.13    266.02 o 
 -14   0 -16     1499.68     1379.94    299.24 o 
 -14   1  18      742.32      602.24    138.66 o 
 -14   1  17      181.92      147.31    133.23 o 
 -14   1  16      754.57      663.87    155.59 o 
 -14   1  15      102.30      154.58     98.84 o 
 -14  -1  14       29.00      -17.93     99.52 o 
 -14  -1  13       76.88       39.89     84.84 o 
 -14   1  12      669.27      518.96    174.62 o 
 -14   1  11      243.80      213.53    101.15 o 
 -14   1  10     1019.22      916.82    150.43 o 
 -14   1   9     1942.50     2054.08    184.51 o 
 -14   1   8      478.71      591.05    113.77 o 
 -14   1   7      903.34      910.08    126.74 o 
 -14   1   6     4464.29     4534.51    213.95 o 
 -14   1   5       59.72       70.99     71.83 o 
 -14   1   4      501.54      464.74     86.20 o 
 -14   1   3      148.55      100.19     77.65 o 
 -14   1   2     3464.43     3316.11    155.38 o 
 -14   1   1       16.12      142.45     94.99 o 
 -14   1   0     9414.35     8578.45    267.47 o 
 -14   1  -1      512.55      664.17    143.54 o 
 -14   1  -2     1969.41     1788.49    133.54 o 
 -14   1  -3     1626.79     1535.41    145.65 o 
 -14   1  -4    10792.17    10290.94    356.26 o 
 -14   1  -5      140.11      311.57    106.64 o 
  14   1   6    10152.29    10045.40    294.15 o 
 -14   1  -6    11027.47    11150.37    334.36 o 
  14  -1   7       64.06       63.15     53.76 o 
 -14   1  -7       64.38      278.27    112.38 o 
 -14   1  -8      824.88      863.75     87.74 o 
  14   1   9       97.88      129.49     63.69 o 
  14  -1  10     6359.84     6716.43    693.83 o 
 -14   1 -11        3.76       28.58     90.04 o 
  14   1  11      197.35      419.20    148.81 o 
 -14   1 -12     6214.71     6260.33    304.79 o 
 -14   1 -13       18.31      -76.81    160.78 o 
 -14   1 -14     1226.39     1272.93    163.73 o 
 -14   1 -15      166.49      139.27     97.84 o 
  14   1  16      988.15     1165.93    186.82 o 
  14  -1  17      194.93      157.65    133.65 o 
 -14   2  17       53.90      158.44    154.08 o 
 -14   2  16     5940.21     6296.81    911.15 o 
 -14   2  15       37.85        7.18    127.06 o 
 -14   2  14     8072.31     7617.26    830.22 o 
 -14  -2  13      423.61      464.28    106.09 o 
 -14   2  12      440.89      402.93    105.85 o 
 -14   2  11      490.29      564.30    119.52 o 
 -14   2  10    18167.92    19202.17    607.20 o 
 -14   2   9      532.97      685.37    141.93 o 
 -14   2   8    11306.79    11326.22    572.82 o 
 -14   2   7      624.78      649.53    120.49 o 
 -14   2   6       12.48       44.34     71.78 o 
 -14   2   5      293.07      307.91     81.87 o 
 -14   2   4     5081.42     4934.02    371.95 o 
 -14   2   3      396.67      443.75    124.03 o 
 -14  -2   2     2441.82     2064.79     69.56 o 
 -14   2   2     3173.58     3249.71    343.93 o 
 -14   2   1      484.79     1014.09    245.09 o 
 -14   2   0    11347.28    11410.00    826.62 o 
 -14   2  -1      135.96      429.83    110.03 o 
 -14   2  -2     6555.82     6213.09    235.06 o 
 -14   2  -3      277.71      349.79     89.74 o 
 -14   2  -4      266.24      274.58     91.61 o 
 -14   2  -5       10.06      217.77    103.91 o 
 -14   2  -6      218.87      257.81     76.75 o 
 -14   2  -6     7532.05     7298.97    294.95 o 
 -14   2  -7       88.56       70.51     70.84 o 
  14   2   7      551.05      601.11    133.15 o 
  14  -2   8      212.83      195.79     80.55 o 
 -14   2  -9     1057.76      999.20    216.11 o 
 -14   2 -10     1282.45     1684.82    142.57 o 
 -14   2 -10    12482.16    12731.04    766.81 o 
 -14   2 -11      164.70      304.21    101.34 o 
  14   2  11      283.06      482.57    154.93 o 
 -14   2 -12     5386.46     6552.73    315.41 o 
 -14   2 -13      850.14      825.63    181.08 o 
 -14   2 -14     3487.83     3515.99    239.85 o 
 -14   2 -15      153.74      225.24    104.93 o 
  14   2  16     3941.19     3972.42    290.97 o 
  14  -2  17       34.78      173.94    124.72 o 
 -14   3  17       66.10      -12.66    174.92 o 
 -14   3  16      292.58      292.76    161.40 o 
 -14   3  15       19.18       87.80    121.57 o 
 -14   3  14       75.94       14.92     92.60 o 
 -14   3  13       75.83       74.82     85.56 o 
 -14   3  12     1051.75     1144.79    134.42 o 
 -14   3  11       57.15       74.23    104.39 o 
 -14   3  10      445.95      385.69    151.28 o 
  14   3  -9      287.56      232.35    119.50 o 
 -14   3   8      574.98      607.84    108.49 o 
  14   3  -7       65.39       16.20     80.18 o 
  14   3  -6     3320.10     3068.74    270.11 o 
 -14   3   5       16.78       15.18     68.44 o 
 -14   3   4     1605.74     1568.66    129.20 o 
 -14   3   3      428.46      377.88     98.99 o 
 -14   3   2     3499.80     3282.31    326.67 o 
  14   3  -1     1290.14     1233.08    193.40 o 
 -14   3   0    15180.16    14626.68    875.53 o 
 -14   3  -1      856.29     1324.43    121.25 o 
 -14   3  -2     5068.75     4751.67    525.64 o 
 -14   3  -3     1437.69     1706.55    139.96 o 
 -14   3  -4    10645.29    11105.39    422.34 o 
  14   3   5      529.38      637.47    123.68 o 
 -14   3  -6    10353.64    10532.53   1107.17 o 
  14   3   6    11553.18    11344.26    421.50 o 
  14  -3   7      662.95      638.94    101.86 o 
  14   3   7     1172.53     1235.33    160.42 o 
 -14   3  -8     1118.84     1093.05    170.76 o 
  14  -3   9     2442.95     2430.10    296.45 o 
 -14   3 -10     4147.11     4465.89    232.90 o 
 -14   3 -10     4216.46     4077.88    264.77 o 
 -14   3 -11       30.51       57.25     96.28 o 
  14  -3  11       34.67      221.94    124.01 o 
  14   3  12     5275.75     5984.81    306.79 o 
 -14   3 -13      596.08      626.73    147.83 o 
 -14   3 -14     3124.91     3225.80    232.58 o 
 -14   3 -15      145.16      139.68    104.17 o 
  14   3  16     1074.74     1301.42    215.34 o 
 -14   4  16     5197.80     5630.58    339.77 o 
 -14   4  15      159.77      306.02    139.90 o 
 -14   4  14     7618.02     7910.90    363.54 o 
 -14   4  13      988.98     1267.62    166.88 o 
 -14   4  12      520.27      460.60    127.83 o 
 -14   4  11     4328.78     5138.94    286.58 o 
 -14   4  10    11605.09    13489.93    434.31 o 
 -14   4   9     1010.15     1003.33    171.90 o 
  14   4  -8     4182.39     3707.47    662.56 o 
  14   4  -7     2811.06     2804.84    282.63 o 
 -14   4   6       25.25       38.41     74.01 o 
  14   4  -5     1173.12     1166.95    140.18 o 
  14   4  -4     2822.81     2924.42    187.71 o 
 -14   4   3     2897.47     3026.85    323.04 o 
 -14   4   2     3484.82     3423.68    484.85 o 
  14   4  -1     3095.60     3510.76    432.94 o 
  14   4   0     8726.73     8397.15    677.53 o 
 -14   4  -1      551.14      773.75    138.38 o 
 -14   4  -2     7346.55     6899.85    387.28 o 
 -14   4  -3     1085.04     1235.07    143.34 o 
 -14   4  -4      831.95     1076.99    143.27 o 
 -14   4  -5     1459.68     1411.90    184.86 o 
 -14   4  -6        3.20       25.09     69.55 o 
  14   4   6     4188.19     4240.02    244.30 o 
  14  -4   7        2.67        0.11     77.76 o 
  14  -4   8      104.51      122.69     82.49 o 
 -14   4  -9        0.53       55.67     90.41 o 
 -14   4 -10      217.62      423.98    144.79 o 
  14  -4  10     6693.06     7807.00    320.80 o 
 -14   4 -11      528.70      648.85    120.12 o 
  14  -4  11      663.31      694.68    176.27 o 
 -14   4 -12     3046.72     3349.29    237.99 o 
  14   4  13      981.67     1087.33    226.65 o 
  14   4  14     3244.94     3179.20    254.67 o 
  14   4  15      252.76      244.08    130.83 o 
  14  -4  16     2946.53     2903.31    259.08 o 
 -14   5  15      301.15      420.01    158.97 o 
 -14   5  14       41.01      156.49    118.36 o 
 -14   5  13       49.35       31.79    114.46 o 
 -14   5  12      134.57      176.54    115.00 o 
 -14   5  11       40.60        7.27    161.29 o 
 -14   5  10      102.59      170.55    141.49 o 
 -14   5   9      412.27      550.13    123.49 o 
 -14   5   8       68.53       24.15     99.50 o 
 -14   5   7        0.72       -9.83     63.77 o 
 -14   5   6     2593.79     2430.08    152.83 o 
 -14  -5   5      450.50      359.76     72.93 o 
 -14   5   4     1193.72     1008.60     92.04 o 
 -14  -5   3     1652.87     1284.53    182.32 o 
 -14   5   3     1698.25     1777.98    397.93 o 
 -14   5   2     3612.97     3292.96    268.76 o 
  14   5  -1      890.59     1021.32    422.83 o 
  14   5   0     6868.08     6636.16   1367.57 o 
  14   5   1     1037.03     1243.67    140.46 o 
  14   5   2     2274.99     2188.29    172.08 o 
  14   5   3     4236.52     4571.76    252.67 o 
 -14   5  -4     8649.18     9221.99    338.69 o 
 -14   5  -5     1425.09     1664.62    173.23 o 
  14  -5   6     8200.12     8600.10    413.97 o 
  14   5   6     8946.30     8923.06    353.92 o 
 -14   5  -7     1095.78     1098.10    143.57 o 
  14  -5   8      933.27     1039.16    140.40 o 
  14  -5   9     1674.26     1812.87    176.80 o 
  14  -5  10     3637.12     3888.85    267.52 o 
 -14   5 -10     3724.34     4332.27    289.29 o 
  14  -5  11       32.68       44.42    146.22 o 
  14  -5  12     3960.15     4132.27    457.78 o 
  14  -5  13      443.96      385.45    135.63 o 
  14  -5  14     1532.97     1682.92    187.97 o 
  14   5  15      490.22      442.22    141.42 o 
  14  -5  16      809.15      690.85    169.65 o 
 -14   6  13     4484.44     4600.20    294.27 o 
 -14   6  12      459.75      607.22    141.23 o 
 -14   6  11     4461.80     5589.87    316.09 o 
 -14   6  10    10498.88    12055.73    434.51 o 
 -14   6   9      474.80      613.67    165.53 o 
 -14   6   8     4277.61     4787.23    279.11 o 
 -14   6   7     2132.06     2114.52    200.76 o 
 -14   6   6        9.15      -18.13    109.64 o 
 -14   6   5     1572.68     1738.35    180.28 o 
 -14   6   4     4243.47     5017.27    273.71 o 
 -14   6   3     4189.20     4822.74    280.11 o 
 -14   6   2     3145.55     2958.69    649.45 o 
  14   6  -1     2955.45     2970.08    760.61 o 
  14   6   0     5809.50     5881.15    832.61 o 
 -14   6  -1     1305.51     1263.53    234.82 o 
  14   6   2     2550.51     2798.28    193.78 o 
  14   6   3     2310.35     2562.16    189.40 o 
 -14   6  -4      298.03      186.93    120.04 o 
 -14   6  -5     1233.43     1132.53    158.80 o 
  14  -6   6        7.88        1.18     85.94 o 
  14   6   6     4034.38     4395.55    263.76 o 
  14  -6   7      114.99      157.85     97.37 o 
  14  -6   8       20.95       46.40    101.35 o 
  14  -6   9       71.15      152.43    101.18 o 
  14   6  10       71.91      377.39    122.34 o 
  14  -6  10     5275.60     6172.76    561.01 o 
  14  -6  11     1086.20     1152.33    191.72 o 
  14  -6  12     2837.31     3181.53    408.42 o 
  14  -6  13     2602.73     2513.23    241.31 o 
  14   6  14     1905.27     1716.58    315.73 o 
  14  -6  15     1618.78     1379.05    185.29 o 
 -14   7  12      208.44      273.27    128.01 o 
 -14   7  11       12.74      -31.49    174.77 o 
 -14   7  10      125.33      176.38    157.80 o 
 -14   7   9     1203.73     1337.05    198.38 o 
 -14   7   8       16.31       17.08    107.57 o 
 -14   7   7      572.14      630.71    136.41 o 
 -14   7   6     1775.15     2161.10    198.25 o 
  14   7  -5      790.45      832.58    112.31 o 
 -14   7   4     1282.89     1265.95    163.45 o 
 -14   7   3     2155.66     2328.92    353.45 o 
 -14   7   2      916.66      933.41    164.17 o 
 -14   7   1     1058.65     1037.22    165.14 o 
  14   7   0     5546.82     5716.42    256.99 o 
 -14   7  -1      159.86      284.52     95.93 o 
  14   7   2      782.52     1013.16    132.73 o 
  14   7   3     4783.95     5272.49    264.14 o 
 -14   7  -4     1785.72     2104.29    188.50 o 
 -14   7  -5     2128.04     2561.90    211.48 o 
  14  -7   6     5071.14     5726.39    516.38 o 
  14   7   6     5765.62     6445.30    300.38 o 
  14  -7   7     2942.05     3076.71    244.54 o 
  14   7   7     8794.19     8918.53    353.88 o 
  14  -7   8      525.88      553.45    129.68 o 
  14  -7   9     3371.56     3333.14    392.93 o 
  14   7  10      796.02      725.76    136.28 o 
  14  -7  10      817.63      798.88    180.17 o 
  14  -7  11     1048.15     1096.00    207.93 o 
  14  -7  12     2206.18     2588.43    241.33 o 
  14  -7  13     1024.21     1179.21    181.93 o 
  14  -7  14     1356.84     1200.76    180.53 o 
 -14   8  11     4776.39     5453.67    330.86 o 
 -14   8  10     5358.83     5808.90    338.27 o 
 -14   8   9      278.29      416.03    172.82 o 
 -14   8   8     2239.28     2298.15    219.39 o 
 -14   8   7     1893.88     2213.00    217.54 o 
 -14   8   6       73.53       53.19    105.70 o 
 -14   8   6      224.08       76.99    168.01 o 
 -14   8   5     1240.61     1455.69    180.05 o 
 -14   8   4      864.73      898.97    151.65 o 
 -14   8   4     3177.14     3281.07    270.99 o 
 -14   8   3     4227.39     4494.01    293.71 o 
 -14   8   2     1469.80     1786.42    204.83 o 
 -14   8   1     5550.82     6963.59    346.76 o 
  14   8   0     3608.72     4064.94    220.82 o 
 -14   8  -1     1013.69      992.29    133.14 o 
 -14   8  -2     3832.73     4161.95    539.19 o 
 -14   8  -3     3045.68     3529.79    222.72 o 
 -14   8  -4      450.79      456.73    128.16 o 
 -14   8  -5     1929.16     1854.53    188.70 o 
  14  -8   6        0.07        1.83    110.69 o 
  14   8   6     1530.79     1571.01    185.50 o 
  14  -8   7      217.64       84.96    104.27 o 
  14  -8   8     1019.99     1044.21    160.68 o 
  14  -8   9       40.83      175.77    146.89 o 
  14   8  10      634.53      707.51    146.25 o 
  14  -8  10     2927.59     3383.38    280.97 o 
  14  -8  11     1302.49     1359.80    204.60 o 
  14  -8  12     1191.36     1226.59    205.57 o 
 -14   9   9     1227.25     1153.29    209.09 o 
 -14   9   8       17.58      -18.64    124.84 o 
 -14   9   7      106.78       54.87    123.72 o 
 -14   9   6     1636.93     1563.57    186.90 o 
 -14   9   6     3467.26     3650.96    293.52 o 
 -14   9   5      561.69      649.27    147.16 o 
 -14   9   4      880.57      913.79    165.70 o 
 -14   9   3     2647.80     2700.59    251.00 o 
 -14   9   2      703.98      574.36    169.86 o 
 -14   9   1      957.37      909.10    179.82 o 
 -14   9   0     1860.08     2145.13    222.59 o 
 -14   9  -1     4103.68     4173.54    288.02 o 
 -14   9  -2      713.69      764.24    171.21 o 
 -14   9  -3     3922.59     4135.80    430.52 o 
 -14   9  -4     2564.28     2676.65    236.33 o 
 -14   9  -5     1081.13     1206.07    319.32 o 
 -14   9  -6     3426.12     3385.00    260.88 o 
  14   9   6     3571.79     3358.73    225.55 o 
  14  -9   7     2126.14     2027.28    201.41 o 
  14  -9   8        2.47      -61.08    113.99 o 
  14  -9   9     2441.26     2032.76    244.23 o 
  14   9  10     1281.34     1367.11    174.64 o 
  14  -9  10     1286.37     1547.76    232.14 o 
 -14  10   6       10.76      193.06    125.35 o 
 -14  10   5     2573.91     2801.94    247.52 o 
 -14  10   4      528.62      705.85    142.36 o 
 -14  10   3      202.74      535.16    137.09 o 
 -14  10   3     6914.13     6631.33    376.75 o 
 -14  10   2      291.63      174.65    165.42 o 
 -14  10   1     2031.72     2306.26    234.25 o 
 -14  10   0      655.61      849.39    168.63 o 
 -14  10  -1      497.49      433.22    148.06 o 
 -14  10  -2      863.09      977.66    181.34 o 
 -14  10  -3     3567.98     4451.71    307.29 o 
 -14  10  -4      242.85      248.55    165.97 o 
 -14  10  -5     2121.29     2072.49    246.08 o 
  14 -10   7        9.52      101.35    128.33 o 
 -15   0  15       56.73       60.07     99.63 o 
 -15   0  13     3010.80     2703.83    226.49 o 
 -15   0  11     2649.64     2593.94    268.34 o 
 -15   0   9       35.30       20.59    140.52 o 
 -15   0   7     5679.63     5556.83    249.96 o 
 -15   0   5    11283.05    11986.42    339.19 o 
 -15   0   3     6239.32     6050.94    409.75 o 
 -15   0   1    33322.97    32880.14    535.00 o 
 -15   0  -1    11709.47    10672.47    315.29 o 
 -15   0  -3    10585.91    10228.81    305.52 o 
 -15   0  -5     8396.27     8171.38    292.72 o 
 -15   0  -7     7035.24     6584.74    270.15 o 
  15   0   9        5.29       24.07     68.78 o 
  15   0  11     2591.54     2575.96    223.42 o 
 -15   0 -13     5803.87     6147.25    300.93 o 
 -15   0 -15     1769.51     1853.25    187.85 o 
 -15   1  16      157.37       93.44    117.50 o 
 -15   1  15     5168.39     4441.68    569.48 o 
 -15   1  14       39.95       65.16     92.35 o 
 -15  -1  13     2667.43     2574.73    258.84 o 
 -15  -1  12       28.19       58.40    128.46 o 
 -15   1  11     4009.55     4325.83    243.33 o 
 -15  -1  10      360.19      370.20    131.24 o 
 -15   1   9     5236.56     5292.93    252.53 o 
 -15   1   8       77.35      239.07     98.29 o 
 -15   1   7      986.59     1076.41    133.64 o 
 -15   1   6      236.59      502.54    108.63 o 
 -15   1   5      119.46      403.22     92.01 o 
 -15   1   4      490.28      461.99    126.51 o 
 -15   1   3     4114.80     4004.46    268.51 o 
 -15   1   2      438.28      535.94     83.93 o 
 -15   1   1     5279.70     5482.02    528.67 o 
 -15   1   0      387.88      521.27    102.19 o 
 -15   1  -1     6453.61     6199.11    338.58 o 
 -15   1  -2       86.92      244.16     91.41 o 
 -15   1  -3     2924.47     2855.64    175.24 o 
 -15   1  -4      188.16      271.72    102.50 o 
  15   1   5      173.75      137.14     66.95 o 
 -15   1  -5      531.43      489.25    110.28 o 
 -15   1  -6       32.17      -11.02     74.85 o 
 -15   1  -7     4331.59     4075.47    233.13 o 
 -15   1  -8        3.10       -6.96     86.22 o 
  15  -1   9     6333.96     6862.69    259.54 o 
 -15   1  -9     9081.67     9020.49    349.33 o 
 -15   1 -10      480.40      546.46    100.78 o 
  15   1  10      782.08      796.92    175.52 o 
 -15   1 -11     5101.94     6085.03    280.17 o 
 -15   1 -12      534.07      474.46    134.01 o 
 -15   1 -13     3699.99     3542.41    248.38 o 
 -15   1 -14      103.16      107.17    108.20 o 
 -15   1 -15     2968.73     2771.01    348.54 o 
 -15   2  16       19.47       75.94    143.13 o 
 -15   2  15      232.34      204.17    109.33 o 
 -15   2  14      213.70      163.46     96.32 o 
 -15   2  13     1349.46     1377.27    169.34 o 
 -15  -2  12       59.75       51.82    111.09 o 
 -15   2  11     6541.11     7244.14    623.98 o 
 -15   2  10      532.03      624.97    139.21 o 
 -15   2   9      971.87      960.17    140.88 o 
 -15   2   8     1714.11     1453.28    158.52 o 
 -15   2   7     2350.12     2445.85    176.39 o 
 -15   2   6       40.35       28.12     84.13 o 
 -15   2   5     6070.73     6080.15    546.30 o 
 -15   2   4      456.79      502.15    137.61 o 
 -15   2   3      284.63      213.37     72.40 o 
 -15   2   2      394.60      414.35    102.27 o 
 -15   2   1     9034.53     9426.79    876.58 o 
 -15   2   0      947.90     1130.59    179.90 o 
 -15   2  -1     9628.11     9249.18    362.95 o 
 -15   2  -2      261.37      935.69    120.72 o 
 -15   2  -3     7757.60     7731.57    326.90 o 
 -15   2  -4      300.05      794.43    141.66 o 
 -15   2  -5     7245.69     6806.21    281.29 o 
 -15   2  -5    18959.11    17835.39    522.90 o 
 -15   2  -6       29.35       65.44     80.06 o 
  15  -2   7     4873.91     4949.67    270.54 o 
 -15   2  -8      492.88      441.77    102.19 o 
  15  -2   9      454.32      537.72    111.49 o 
 -15   2  -9     3382.07     3742.82    252.21 o 
 -15   2 -10       61.20       48.27     99.75 o 
  15  -2  10      486.73      628.70    228.34 o 
 -15   2 -11     3208.71     3526.11    343.77 o 
 -15   2 -12       18.76       11.73    126.50 o 
 -15   2 -13     5137.16     5291.43    313.23 o 
 -15   2 -14       64.34      140.44    109.03 o 
 -15   2 -15     2822.25     2982.58    309.03 o 
 -15   3  16      258.53      406.40    139.88 o 
 -15   3  15     8040.10     8199.94    374.75 o 
 -15   3  14       40.58        7.37     88.31 o 
 -15   3  13     3236.79     3385.06    489.46 o 
 -15   3  12     1690.68     1759.44    166.50 o 
 -15   3  11     1966.44     1949.53    458.31 o 
 -15   3  10      915.47      810.94    160.00 o 
 -15   3   9     2608.49     2578.92    196.94 o 
 -15   3   8        2.19       53.27     95.28 o 
 -15   3   7      713.74      722.80    118.86 o 
 -15   3   6     1019.51     1210.56    137.79 o 
 -15   3   5      583.81      838.62    119.31 o 
 -15   3   4      603.06      633.53    133.85 o 
 -15  -3   3      939.19      724.13     42.45 o 
 -15   3   3     3462.03     3576.12    205.29 o 
 -15   3   2     1274.84     1322.20    201.86 o 
 -15   3   1     2804.99     2900.21    310.35 o 
 -15   3   0     1279.91     1246.26    121.95 o 
 -15   3  -1     2941.09     2807.99    167.32 o 
 -15   3  -2       18.93      -21.76    112.24 o 
 -15   3  -3     2319.30     2415.31    283.53 o 
 -15   3  -4      252.15      460.36    128.45 o 
 -15   3  -5     1391.22     1308.93    146.20 o 
  15   3   5     2124.47     2014.57    191.53 o 
 -15   3  -6      229.56      222.52     81.62 o 
  15   3   6      574.59      531.46    137.04 o 
 -15   3  -7      192.89      225.59     87.15 o 
  15  -3   8      322.46      356.94    102.39 o 
 -15   3  -9     3364.28     3538.61    426.69 o 
 -15   3  -9     4537.37     4866.25    287.11 o 
 -15   3 -10      112.52      103.94    100.99 o 
  15  -3  10      510.17      752.97    225.55 o 
 -15   3 -11     5395.31     5945.22    647.57 o 
 -15   3 -12     1345.22     1450.25    268.83 o 
 -15   3 -13     3387.29     3333.85    231.00 o 
 -15   3 -14      139.46      140.35    107.34 o 
 -15   3 -15     3896.86     3757.21    256.10 o 
 -15   4  15       22.92       61.38    128.60 o 
 -15   4  14       19.33       11.07    114.27 o 
 -15   4  13     1882.87     2080.83    209.91 o 
 -15   4  12      300.69      288.30    159.78 o 
 -15   4  11     4655.33     5204.98    297.62 o 
 -15   4  10     2740.17     2816.17    239.18 o 
 -15   4   9      177.11      136.35    101.55 o 
 -15   4   8     1797.52     1800.59    156.90 o 
 -15   4   7     4365.79     4476.42    224.76 o 
 -15   4   6        1.42       55.21     82.59 o 
  15   4  -5     8684.31     8298.49    754.64 o 
 -15   4   4     1786.11     2074.39    173.86 o 
 -15   4   3     1851.30     1840.41    281.69 o 
 -15   4   2      512.02      621.17    193.67 o 
 -15   4   1     7972.04     7844.36    574.90 o 
 -15   4   0      298.27      393.19     95.86 o 
 -15   4  -1     8341.19     7967.82    260.89 o 
 -15   4  -2     1981.18     2845.07    286.46 o 
 -15   4  -3    11511.88    12542.10   1018.83 o 
 -15   4  -4      453.89      824.87    203.45 o 
 -15   4  -5     5733.88     5980.64    275.69 o 
 -15   4  -5    12716.60    12832.27    412.36 o 
  15   4   6       61.74      106.10     99.40 o 
 -15   4  -7     3417.27     3464.04    217.96 o 
  15  -4   8      340.66      322.18    129.45 o 
 -15   4  -9      161.98      164.07    101.43 o 
  15  -4   9     1508.47     1514.15    175.96 o 
 -15   4 -10      118.06      107.20    106.02 o 
  15  -4  10      664.65      587.74    181.67 o 
 -15   4 -11     1223.82     1386.79    179.09 o 
 -15   4 -12     1136.58     1147.56    166.76 o 
  15  -4  13     3546.60     3474.40    243.58 o 
  15  -4  14       89.97       86.47    113.82 o 
  15  -4  15     2101.64     2470.08    246.36 o 
 -15   5  14      541.34      773.40    162.92 o 
 -15   5  13     3000.61     3149.87    250.14 o 
 -15   5  12     2293.53     2688.14    237.01 o 
 -15   5  11      509.86      712.11    171.01 o 
 -15   5  10      778.74      723.35    179.00 o 
 -15   5   9     3384.30     3665.72    249.97 o 
 -15   5   8       53.22      119.82    115.99 o 
 -15   5   7      244.66      224.62    111.70 o 
 -15   5   6      222.94      323.22    115.23 o 
 -15   5   5      490.50      644.58    245.36 o 
 -15   5   4     1059.10     1319.59    184.85 o 
 -15   5   3      607.32      775.37    163.15 o 
 -15   5   2     2966.25     2968.43    341.96 o 
 -15   5   1     1687.85     1649.47    177.59 o 
 -15   5   0      258.47      332.72    116.52 o 
  15   5   1     3648.76     3715.44    246.70 o 
 -15   5  -2      367.41      383.07    118.84 o 
 -15   5  -3     2511.06     2739.59    209.94 o 
 -15   5  -4      886.13     1091.06    166.17 o 
 -15   5  -5      218.37      219.69    101.04 o 
 -15   5  -5      259.97      312.11    140.53 o 
 -15   5  -6      350.53      353.00    108.60 o 
 -15   5  -7      801.23      849.40    135.87 o 
  15  -5   8       28.70        7.30    101.25 o 
  15   5   9     3992.42     4429.32    271.31 o 
  15  -5   9     5199.59     6052.12    306.69 o 
  15  -5  10      997.29      977.91    192.60 o 
  15  -5  11     3296.07     4007.34    268.31 o 
  15  -5  12     1914.33     1978.00    202.48 o 
  15  -5  13     2902.04     2803.79    234.93 o 
  15  -5  14      629.98      647.40    147.51 o 
  15  -5  15     4044.98     4109.30    541.43 o 
 -15   6  12      175.76      133.82    145.71 o 
 -15   6  11     1452.39     1634.19    210.47 o 
 -15   6  10     1679.78     1865.19    225.79 o 
 -15   6   9      135.48      133.94    117.07 o 
 -15   6   8     1359.35     1427.90    236.99 o 
 -15   6   7     2274.48     2326.65    213.73 o 
 -15   6   7     2512.63     2642.28    240.47 o 
 -15   6   6       28.64       -2.79    112.11 o 
 -15   6   5     5857.08     6138.93    438.57 o 
 -15   6   4     3591.37     4137.65    280.89 o 
 -15   6   3     1909.34     2083.97    370.36 o 
 -15   6   2     2822.88     3138.14    201.45 o 
  15   6  -1     8194.73     8667.52    316.90 o 
  15   6   0     1916.39     2085.44    375.82 o 
  15   6   1     4324.44     4448.82    242.19 o 
  15   6   2     3570.23     3983.54    239.65 o 
  15   6   3     4314.58     4798.73    261.42 o 
 -15   6  -4     1513.75     1652.53    185.45 o 
 -15   6  -5     5359.25     5853.29    300.63 o 
  15   6   6      162.37      182.50    106.04 o 
  15  -6   7     2110.92     2172.14    195.44 o 
  15  -6   8     2023.96     2049.44    194.15 o 
  15  -6   9      795.74      971.27    181.63 o 
  15  -6  10     1135.21     1249.59    191.58 o 
  15  -6  11     1347.73     1281.74    369.59 o 
  15  -6  12     1240.17     1286.44    180.37 o 
  15   6  13     3726.16     3620.72    354.71 o 
  15  -6  14      146.33      213.88    124.88 o 
 -15   7  11     1307.11     1573.75    217.42 o 
 -15   7  10     2185.75     2590.35    257.51 o 
 -15   7   9     1266.19     1314.83    182.52 o 
 -15   7   8      283.60      323.76    129.57 o 
 -15   7   7      816.55      845.86    190.68 o 
 -15   7   6      290.37      439.33    131.27 o 
 -15   7   5       80.88      141.84    112.46 o 
 -15   7   4     1447.19     1713.73    209.30 o 
 -15   7   3      717.98      852.63    157.92 o 
 -15   7   2     4048.50     4368.19    268.92 o 
  15   7  -1      228.85      190.60     87.71 o 
  15   7   0      561.53      791.57    122.73 o 
  15   7   1     2262.57     2445.09    185.17 o 
  15   7   2      976.55     1004.86    137.47 o 
  15   7   3      460.40      514.59    126.36 o 
 -15   7  -4     1419.04     1623.50    184.48 o 
 -15   7  -5     1262.45     1361.67    182.49 o 
 -15   7  -6     2312.96     2350.04    219.93 o 
  15   7   6     2344.92     2263.03    211.04 o 
  15  -7   7       36.06        4.43    109.42 o 
  15  -7   8      502.35      536.12    136.01 o 
  15   7   9     1338.52     1252.17    163.42 o 
  15  -7   9     1969.24     1989.57    441.79 o 
  15  -7  10     1369.71     1336.67    259.44 o 
  15  -7  11     2537.65     2360.10    230.57 o 
  15  -7  12     1618.56     1523.72    212.53 o 
 -15   8   9        1.96       30.44    122.59 o 
 -15   8   8     1530.62     1593.00    201.29 o 
 -15   8   7      863.75      909.03    180.94 o 
 -15   8   7      997.79     1158.77    204.37 o 
 -15   8   6       35.75      -88.12    117.06 o 
 -15   8   5     2717.90     3109.46    248.27 o 
 -15   8   4     3626.56     4064.14    468.93 o 
 -15   8   3      874.00     1019.74    179.63 o 
 -15   8   2     3887.73     5176.97    316.47 o 
 -15   8   1     2951.19     3042.15    251.88 o 
  15   8   0      980.54      896.18    129.75 o 
 -15   8  -1     1878.17     2002.23    178.49 o 
 -15   8  -2     5172.22     5707.30    453.75 o 
 -15   8  -3     2500.44     2907.07    217.24 o 
 -15   8  -4     2315.25     2308.24    304.98 o 
 -15   8  -5     2993.05     2832.93    240.44 o 
  15   8   5     4563.53     4422.82    255.21 o 
 -15   8  -6        8.35      105.68    126.16 o 
  15   8   6     2292.55     2270.90    211.58 o 
  15  -8   7      200.04      143.04    117.02 o 
  15  -8   8     1164.55     1035.01    162.83 o 
  15   8   9        5.78      -59.08    113.18 o 
  15  -8   9      190.13      344.40    170.55 o 
  15  -8  10      695.36      617.12    174.37 o 
  15  -8  11      632.69      789.15    172.52 o 
 -15   9   6     1843.09     1879.55    214.77 o 
 -15   9   5       65.47      165.31    127.49 o 
 -15   9   4     2047.10     2074.69    248.85 o 
 -15   9   3       86.48      115.83    135.80 o 
 -15   9   2     2984.08     3540.67    269.56 o 
 -15   9   1      287.70      202.87    124.24 o 
 -15   9   0      344.58      266.02    128.77 o 
 -15   9  -1     1137.44      884.57    171.60 o 
 -15   9  -2      646.38      527.51    167.30 o 
 -15   9  -3      347.63      177.56    173.82 o 
 -15   9  -4     1174.36     1286.25    211.90 o 
 -15   9  -5      269.30      203.81    130.50 o 
  15   9   5      294.37      457.75    135.10 o 
 -15   9  -6      251.09      129.29    126.88 o 
  15   9   6      333.11      191.17    140.81 o 
  15   9   7      866.54      519.72    122.96 o 
  15  -9   8       17.24       20.73    122.41 o 
 -15  10   4     3555.53     3391.97    258.94 o 
 -16   0  16     1506.25     1424.85    176.89 o 
 -16   0  14     1898.59     1807.30    222.03 o 
 -16   0  12      462.20      421.23    132.34 o 
 -16   0  10        5.02       84.44     95.64 o 
 -16   0   8       14.27      -45.52     87.72 o 
 -16   0   6       47.65      111.73    112.40 o 
 -16   0   4     4673.96     4781.11    926.78 o 
 -16   0   2     5997.32     6463.60    252.82 o 
 -16   0   0       87.62       97.70     82.84 o 
 -16   0  -2     7293.15     6577.35    258.32 o 
 -16   0  -4     2434.49     2328.22    175.08 o 
 -16   0  -6       62.98       73.06     86.57 o 
 -16   0  -8     8470.66     8232.21    325.06 o 
  16   0  10     8103.91     8436.28    381.52 o 
 -16   0 -12     1093.37     1229.60    162.98 o 
 -16   0 -14     2691.90     2630.92    368.52 o 
 -16   1  15       11.14       31.89     98.93 o 
 -16   1  14      903.85      800.99    148.29 o 
 -16   1  13       27.68       27.23    125.99 o 
 -16   1  12    12472.82    12698.83   1270.16 o 
 -16   1  11      246.88      405.49    144.92 o 
 -16   1  10     6175.85     5907.54    398.93 o 
 -16   1   9      108.14      160.95     97.47 o 
 -16   1   8      863.34      797.18    125.23 o 
 -16   1   7      178.25      133.38     90.42 o 
 -16   1   6    11856.09    11068.42    444.01 o 
 -16   1   5      972.41     1157.59    197.92 o 
 -16   1   4     8281.01     8460.40    839.52 o 
 -16   1   3      350.48      593.31    196.26 o 
 -16   1   2    13691.73    14138.01   1362.05 o 
 -16   1   1      140.20      172.40    139.33 o 
 -16   1   0    10521.78    10218.63    609.52 o 
 -16   1  -1     2249.96     2606.88    338.31 o 
 -16   1  -2     6167.28     6322.84    616.43 o 
 -16   1  -3      900.79     1137.54    146.04 o 
 -16   1  -4      519.70      473.72    112.45 o 
 -16   1  -4     5845.49     5706.77    252.14 o 
 -16   1  -5       98.23       98.09     85.23 o 
 -16   1  -6     1124.93     1060.64    131.49 o 
 -16   1  -7       68.22      115.74     88.06 o 
 -16   1  -8      146.10      511.99    219.20 o 
 -16   1  -8     7722.72     8481.99    341.78 o 
  16  -1   9      265.73      210.69     83.94 o 
 -16   1  -9      633.86      808.00    172.33 o 
 -16   1 -10     2537.50     2778.01    236.50 o 
 -16   1 -11      220.93      214.63    142.02 o 
 -16   1 -12     1225.26     1225.77    244.90 o 
 -16   1 -13       30.96       93.33    105.98 o 
 -16   1 -14     6184.30     6160.46    385.14 o 
 -16   1 -15       35.52      173.11    118.54 o 
 -16   2  15        1.65      -40.92    104.45 o 
 -16   2  14     4580.55     4101.91    517.55 o 
 -16   2  13      248.34      291.95    119.08 o 
 -16   2  12      306.33      298.66    132.97 o 
 -16   2  11      124.74      220.65    146.19 o 
 -16   2  10      676.91      491.93    121.97 o 
 -16   2   9      294.81      224.36    107.71 o 
 -16   2   8      161.17      122.48     98.86 o 
 -16   2   7       19.97       57.66     86.15 o 
 -16   2   6      170.05      259.06    111.66 o 
 -16  -2   5      482.56      483.24    140.48 o 
 -16   2   4     2537.52     2704.18    237.93 o 
 -16   2   3      303.28      249.87    107.34 o 
 -16   2   2      133.44      100.24     82.66 o 
 -16   2   1      507.21      576.63    103.09 o 
 -16   2   0     1877.61     2080.32    193.51 o 
 -16   2  -1      707.27      697.36    114.57 o 
 -16   2  -2     2831.13     2888.35    187.19 o 
 -16   2  -3      122.36      292.66    115.37 o 
 -16   2  -4     6439.29     6373.20    287.34 o 
 -16   2  -4     6575.89     6848.34    274.03 o 
 -16   2  -5       79.56      143.15    110.14 o 
 -16   2  -5       88.17      226.19    124.72 o 
 -16   2  -6       14.34        2.95     93.20 o 
 -16   2  -7      444.82      519.12    121.74 o 
 -16   2  -8    10337.75    10959.99    631.45 o 
 -16   2  -8    10358.27    10514.53    402.53 o 
 -16   2  -9      814.51      980.65    143.33 o 
  16  -2   9     1188.93     1189.12    164.09 o 
 -16   2 -10     7695.60     8421.45    863.21 o 
 -16   2 -11      684.35      716.94    153.73 o 
 -16   2 -12      336.41      296.39    122.05 o 
 -16   2 -13      120.95      125.90    104.60 o 
 -16   2 -14     3559.97     3579.39    506.98 o 
 -16   2 -15       30.67       79.64    137.78 o 
 -16   3  15       60.81       34.74    111.82 o 
 -16   3  14     1027.57      953.21    146.58 o 
 -16   3  13      262.22      466.56    145.16 o 
 -16   3  12     7472.15     8396.89    378.06 o 
 -16   3  11       17.62       45.94    337.74 o 
 -16   3  10     2533.24     2538.04    316.18 o 
 -16   3   9      609.56      664.66    130.82 o 
 -16   3   8       62.29       68.72     88.86 o 
 -16   3   7      630.96      564.80    112.05 o 
 -16   3   6     9672.43     9985.00    335.53 o 
 -16  -3   5      736.14     1128.59    158.61 o 
 -16   3   4     5094.65     5516.21    254.33 o 
 -16   3   3      825.72     1170.56    141.93 o 
 -16   3   2     7355.50     7884.71    725.45 o 
 -16   3   1      633.92      587.34    124.58 o 
 -16   3   0     7183.75     6957.86    264.08 o 
 -16   3  -1     1441.19     1637.25    151.41 o 
 -16   3  -2     4101.16     4354.43    380.32 o 
 -16   3  -3      546.57     1046.36    201.24 o 
 -16   3  -4       99.80      185.66    103.67 o 
 -16   3  -4     8073.78     8315.93    337.11 o 
 -16   3  -5      454.17      387.76    114.48 o 
  16   3   5      461.50      597.18    139.79 o 
  16   3   6     1213.74     1215.37    151.54 o 
 -16   3  -7      125.04      181.48    105.39 o 
 -16   3  -8      289.51      418.68    112.82 o 
 -16   3  -8     4917.39     5263.25    296.61 o 
 -16   3  -9       36.90      -11.35    104.84 o 
  16  -3   9       94.39      246.64    130.99 o 
  16  -3  10     1902.19     2171.24    249.42 o 
 -16   3 -11     1162.47     1203.36    208.19 o 
 -16   3 -12     2160.01     2183.83    203.85 o 
 -16   3 -13       94.60      117.24    131.97 o 
 -16   3 -14     3588.40     3656.10    328.89 o 
 -16   4  14     2809.15     2751.09    244.77 o 
 -16   4  13      204.49      216.06    140.97 o 
 -16   4  12       81.47       69.13    177.76 o 
 -16   4  11      198.17      214.95    162.51 o 
 -16   4  10      212.82      323.97    120.47 o 
 -16   4   9      109.66       -0.98     99.80 o 
 -16   4   8       79.65       45.22     83.63 o 
 -16   4   7        9.77       80.46     85.43 o 
 -16   4   6       77.70      141.88     86.44 o 
 -16  -4   5       13.29       30.84    117.20 o 
 -16   4   4     2505.77     2885.94    269.94 o 
 -16   4   3     1135.44     1207.61    215.00 o 
 -16   4   2      543.50      593.92     99.73 o 
 -16   4   1     1350.81     1266.84    123.05 o 
 -16   4   0      851.45      688.36    102.18 o 
 -16   4  -1      785.17      737.88    105.72 o 
 -16   4  -2     3450.18     3830.02    244.85 o 
 -16   4  -3       17.23      138.05    131.48 o 
 -16   4  -4     6396.65     6330.46    295.36 o 
 -16   4  -4     6396.86     6700.43    315.50 o 
 -16   4  -5      577.34      707.41    158.85 o 
 -16   4  -6       99.76       91.69    101.52 o 
 -16   4  -7      393.27      343.02    146.16 o 
 -16   4  -8     4503.84     4548.19    303.70 o 
  16  -4   8     4522.95     5133.14    270.56 o 
 -16   4  -9        0.11      -85.30    112.05 o 
  16  -4   9      330.56      223.98    131.04 o 
 -16   4 -10     3047.39     3286.45    401.35 o 
 -16   4 -11      697.81      713.30    145.68 o 
 -16   4 -12      371.29      318.80    140.00 o 
 -16   4 -13      349.47      333.73    121.39 o 
 -16   5  12     8243.80     9849.77    430.20 o 
 -16   5  11      512.63      669.90    186.27 o 
 -16   5  10     2723.43     3037.88    240.21 o 
 -16   5   9     1110.69     1344.78    280.07 o 
 -16   5   8       99.79       48.34    122.86 o 
 -16   5   8      379.78      754.75    172.22 o 
 -16   5   7     1318.57     1382.46    178.11 o 
 -16   5   6     3869.27     4292.09    269.82 o 
 -16   5   5     2443.74     2666.34    333.69 o 
 -16   5   4     4111.27     4669.71    289.32 o 
 -16   5   3     3634.45     4297.30    276.38 o 
 -16   5   2     8157.97     9435.65   1015.34 o 
 -16   5   1     1540.98     1604.96    179.82 o 
 -16   5   0     3815.45     4215.28    262.84 o 
  16   5   1     6118.81     6992.04    481.70 o 
  16   5   2     5005.56     5685.76    616.40 o 
 -16   5  -3     1313.26     1795.76    200.87 o 
 -16   5  -4      400.42      568.46    131.31 o 
  16   5   4     9603.15     9807.03    668.29 o 
 -16   5  -5      396.04      470.67    123.22 o 
 -16   5  -6      395.68      327.57    116.70 o 
 -16   5  -7        6.87       45.71    110.36 o 
 -16   5  -8      121.33      238.65    116.84 o 
  16  -5   8     4292.52     4666.98    294.27 o 
  16  -5   9      697.43      865.91    173.40 o 
  16  -5  10      946.20      957.11    163.10 o 
  16  -5  11     2203.96     2380.42    218.40 o 
  16  -5  12     1047.33     1135.11    168.42 o 
  16  -5  13      441.75      337.86    128.87 o 
 -16   6  11      429.49      321.18    175.60 o 
 -16   6  10      471.00      508.40    141.66 o 
 -16   6   9       78.69      106.75    117.93 o 
 -16   6   8      275.19      251.84    122.89 o 
 -16   6   8     1740.15     1730.79    229.36 o 
 -16   6   7       83.14      144.12    122.21 o 
 -16   6   6       21.46       55.58    115.23 o 
 -16   6   5       59.35      113.51    149.91 o 
 -16   6   4     2493.87     2597.87    328.68 o 
 -16   6   3      567.46      762.18    148.23 o 
 -16   6   2      898.58      802.09    125.78 o 
  16   6  -1     1296.37     1272.72    147.34 o 
  16   6   0      209.97      198.43     96.12 o 
  16   6   1     1213.92     1413.66    158.87 o 
 -16   6  -2     1531.24     1766.24    182.79 o 
  16   6   3      358.68      444.22    137.40 o 
 -16   6  -4     2261.78     2492.64    317.19 o 
 -16   6  -5     1091.68     1203.59    169.38 o 
  16   6   5     1101.92     1150.12    172.92 o 
  16   6   6       10.21       30.59    103.13 o 
 -16   6  -7     1843.35     2049.94    202.62 o 
  16   6   8     2619.03     2819.27    226.02 o 
 -16   6  -8     2622.23     2919.36    264.76 o 
  16  -6   9      407.59      253.01    165.48 o 
  16  -6  10     3346.54     3294.63    259.38 o 
  16  -6  11     2756.20     3044.39    292.21 o 
  16  -6  12      272.61      175.20    118.43 o 
 -16   7   9     2296.01     2122.07    221.77 o 
 -16   7   8       52.05       83.98    124.19 o 
 -16   7   7      720.87      603.28    150.57 o 
 -16   7   6     3616.24     3679.87    267.20 o 
 -16   7   5     1817.25     2124.84    236.60 o 
 -16   7   4     2541.07     2658.51    303.01 o 
 -16   7   3     5750.13     7127.88    359.49 o 
 -16   7   2     6468.80     6308.01    280.36 o 
  16   7  -1      829.77      779.84    132.12 o 
  16   7   0     4997.48     5221.54    269.77 o 
  16   7   1     2586.98     2913.42    216.51 o 
  16   7   2     1433.35     1645.11    214.53 o 
 -16   7  -3     2505.05     3081.19    240.26 o 
 -16   7  -4     6450.04     6614.03    516.14 o 
 -16   7  -5      209.13      324.32    135.18 o 
  16   7   5     1268.62     1764.42    189.86 o 
  16   7   6      457.28      498.92    136.33 o 
 -16   7  -7      123.35       60.28    108.84 o 
  16   7   8       21.53      -12.94    110.20 o 
 -16   7  -8     1759.85     2205.05    256.01 o
[truncated: 209,852 more chars]
